# Supplementary material for: A Biological Inventory of Prophages in A. baumannii Genomes Reveal Distinct Distributions in Classes, Length, and Genomic Positions
Source: Front Microbiol. 2020 Dec 3;11:579802. doi: 10.3389/fmicb.2020.579802 (PMC7744312; doi:10.3389/fmicb.2020.579802)
Supplement: Supplementary Table 2 — Details of detected active and ambiguous prophage in all 177 A. baumannii strains analyzed in this study. [file Table_2.XLSX]

## Sheet: Sheet1
Strain	Sequence ID	Start	End	Length	Category	Score	Closest phage	Class
09A16CRGN003B	CP034243.1	1171051	1213764	42714	Active	0.9	Acinetobacter phage Ab105-1phi	Caudovirales; Myoviridae
09A16CRGN003B	CP034243.1	1186732	1223261	36530	Ambiguous	0.65	Acinetobacter phage Ab105-1phi	Caudovirales; Myoviridae
09A16CRGN003B	CP034243.1	1576118	1627362	51245	Active	0.89	Acinetobacter phage Ab105-2phi	Caudovirales; Siphoviridae
09A16CRGN003B	CP034243.1	2659988	2687614	27627	Active	1	Acinetobacter phage YMC11/11/R3177	Caudovirales; Siphoviridae
09A16CRGN003B	CP034243.1	2682593	2702294	19702	Active	0.88	Acinetobacter phage YMC11/11/R3177	Caudovirales; Siphoviridae
09A16CRGN003B	CP034243.1	2854596	2876584	21989	Ambiguous	0.69	Acinetobacter phage Ab105-2phi	Caudovirales; Siphoviridae
09A16CRGN003B	CP034243.1	2919535	2957781	38247	Active	0.89	Acinetobacter bacteriophage AP22	Caudovirales; Myoviridae
09A16CRGN003B	CP034243.1	2941566	2956635	15070	Active	0.97	Acinetobacter bacteriophage AP22	Caudovirales; Myoviridae
09A16CRGN0014	CP034242.1	1171078	1213791	42714	Active	0.9	Acinetobacter phage Ab105-1phi	Caudovirales; Myoviridae
09A16CRGN0014	CP034242.1	1186759	1223288	36530	Ambiguous	0.65	Acinetobacter phage Ab105-1phi	Caudovirales; Myoviridae
09A16CRGN0014	CP034242.1	1576145	1627389	51245	Active	0.89	Acinetobacter phage Ab105-2phi	Caudovirales; Siphoviridae
09A16CRGN0014	CP034242.1	2660168	2687794	27627	Active	1	Acinetobacter phage YMC11/11/R3177	Caudovirales; Siphoviridae
09A16CRGN0014	CP034242.1	2682773	2702474	19702	Active	0.88	Acinetobacter phage YMC11/11/R3177	Caudovirales; Siphoviridae
09A16CRGN0014	CP034242.1	2854776	2876764	21989	Ambiguous	0.69	Acinetobacter phage Ab105-2phi	Caudovirales; Siphoviridae
09A16CRGN0014	CP034242.1	2919715	2957961	38247	Active	0.89	Acinetobacter bacteriophage AP22	Caudovirales; Myoviridae
09A16CRGN0014	CP034242.1	2941746	2956815	15070	Active	0.97	Acinetobacter bacteriophage AP22	Caudovirales; Myoviridae
11A14CRGN003	CP035183.1	1522015	1575424	53410	Active	0.86	Acinetobacter phage Ab105-2phi	Caudovirales; Siphoviridae
11A14CRGN003	CP035183.1	2715419	2743045	27627	Active	0.99	Acinetobacter phage YMC11/11/R3177	Caudovirales; Siphoviridae
11A14CRGN003	CP035183.1	2738024	2757725	19702	Active	0.88	Acinetobacter phage YMC11/11/R3177	Caudovirales; Siphoviridae
11A14CRGN003	CP035183.1	2952153	2990399	38247	Active	0.89	Acinetobacter bacteriophage AP22	Caudovirales; Myoviridae
11A14CRGN003	CP035183.1	2974184	2989253	15070	Active	0.97	Acinetobacter bacteriophage AP22	Caudovirales; Myoviridae
11A1213CRGN008	CP035186.1	1528396	1581805	53410	Active	0.86	Acinetobacter phage Ab105-2phi	Caudovirales; Siphoviridae
11A1213CRGN008	CP035186.1	2720873	2748499	27627	Active	0.99	Acinetobacter phage YMC11/11/R3177	Caudovirales; Siphoviridae
11A1213CRGN008	CP035186.1	2743478	2763179	19702	Active	0.88	Acinetobacter phage YMC11/11/R3177	Caudovirales; Siphoviridae
11A1213CRGN008	CP035186.1	2957607	2995853	38247	Active	0.89	Acinetobacter bacteriophage AP22	Caudovirales; Myoviridae
11A1213CRGN008	CP035186.1	2979638	2994707	15070	Active	0.97	Acinetobacter bacteriophage AP22	Caudovirales; Myoviridae
11A1213CRGN055	CP035185.1	1518193	1571602	53410	Active	0.86	Acinetobacter phage Ab105-2phi	Caudovirales; Siphoviridae
11A1213CRGN055	CP035185.1	2710337	2737963	27627	Active	0.99	Acinetobacter phage YMC11/11/R3177	Caudovirales; Siphoviridae
11A1213CRGN055	CP035185.1	2732942	2752643	19702	Active	0.88	Acinetobacter phage YMC11/11/R3177	Caudovirales; Siphoviridae
11A1213CRGN055	CP035185.1	2947071	2985317	38247	Active	0.89	Acinetobacter bacteriophage AP22	Caudovirales; Myoviridae
11A1213CRGN055	CP035185.1	2969102	2984171	15070	Active	0.97	Acinetobacter bacteriophage AP22	Caudovirales; Myoviridae
11A1213CRGN064	CP043419.1	1516761	1570170	53410	Active	0.86	Acinetobacter phage Ab105-2phi	Caudovirales; Siphoviridae
11A1213CRGN064	CP043419.1	2708905	2736531	27627	Active	0.99	Acinetobacter phage YMC11/11/R3177	Caudovirales; Siphoviridae
11A1213CRGN064	CP043419.1	2731510	2751211	19702	Active	0.88	Acinetobacter phage YMC11/11/R3177	Caudovirales; Siphoviridae
11A1213CRGN064	CP043419.1	2945639	2983885	38247	Active	0.89	Acinetobacter bacteriophage AP22	Caudovirales; Myoviridae
11A1213CRGN064	CP043419.1	2967670	2982739	15070	Active	0.97	Acinetobacter bacteriophage AP22	Caudovirales; Myoviridae
11A1314CRGN088	CP035184.1	1518084	1571493	53410	Active	0.86	Acinetobacter phage Ab105-2phi	Caudovirales; Siphoviridae
11A1314CRGN088	CP035184.1	2710228	2737854	27627	Active	0.99	Acinetobacter phage YMC11/11/R3177	Caudovirales; Siphoviridae
11A1314CRGN088	CP035184.1	2732833	2752534	19702	Active	0.88	Acinetobacter phage YMC11/11/R3177	Caudovirales; Siphoviridae
11A1314CRGN088	CP035184.1	2946962	2985208	38247	Active	0.89	Acinetobacter bacteriophage AP22	Caudovirales; Myoviridae
11A1314CRGN088	CP035184.1	2968993	2984062	15070	Active	0.97	Acinetobacter bacteriophage AP22	Caudovirales; Myoviridae
11A1314CRGN089	CP043418.1	1518172	1571581	53410	Active	0.86	Acinetobacter phage Ab105-2phi	Caudovirales; Siphoviridae
11A1314CRGN089	CP043418.1	2711144	2738770	27627	Active	0.99	Acinetobacter phage YMC11/11/R3177	Caudovirales; Siphoviridae
11A1314CRGN089	CP043418.1	2733749	2753450	19702	Active	0.88	Acinetobacter phage YMC11/11/R3177	Caudovirales; Siphoviridae
11A1314CRGN089	CP043418.1	2947878	2986124	38247	Active	0.89	Acinetobacter bacteriophage AP22	Caudovirales; Myoviridae
11A1314CRGN089	CP043418.1	2969909	2984978	15070	Active	0.97	Acinetobacter bacteriophage AP22	Caudovirales; Myoviridae
11W359501	CP041035.1	359474	370044	10571	Active	0.85	Aeromonas phage SW69-9	Caudovirales; Myoviridae
11W359501	CP041035.1	741856	775352	33497	Active	0.96	Acinetobacter phage Bphi-B1251	Caudovirales; Siphoviridae
11W359501	CP041035.1	780904	827056	46153	Active	0.93	Acinetobacter phage Bphi-B1251	Caudovirales; Siphoviridae
11W359501	CP041035.1	817599	839335	21737	Ambiguous	0.78	Acinetobacter phage Bphi-B1251	Caudovirales; Siphoviridae
11W359501	CP041035.1	1336138	1377343	41206	Active	0.96	Acinetobacter phage Bphi-B1251	Caudovirales; Siphoviridae
11W359501	CP041035.1	1354362	1378299	23938	Active	0.93	Acinetobacter phage Bphi-B1251	Caudovirales; Siphoviridae
11W359501	CP041035.1	1427898	1461605	33708	Ambiguous	0.67	Acinetobacter phage Bphi-B1251	Caudovirales; Siphoviridae
11W359501	CP041035.1	1441612	1483739	42128	Active	0.97	Acinetobacter phage Bphi-B1251	Caudovirales; Siphoviridae
11W359501	CP041035.1	1472221	1484487	12267	Ambiguous	0.57	Acinetobacter phage YMC11/11/R3177	Caudovirales; Siphoviridae
11W359501	CP041035.1	2043707	2092651	48945	Ambiguous	0.8	Escherichia phage Av-05	Caudovirales; Myoviridae
11W359501	CP041035.1	2701254	2718878	17625	Active	0.82	Acinetobacter phage Ab105-1phi	Caudovirales; Myoviridae
11W359501	CP041035.1	3069550	3092072	22523	Ambiguous	0.8	Acinetobacter phage Ab105-2phi	Caudovirales; Siphoviridae
11W359501	CP041035.1	3079449	3097609	18161	Ambiguous	0.56	Acinetobacter phage Ab105-2phi	Caudovirales; Siphoviridae
11W359501	CP041035.1	3102240	3112682	10443	Ambiguous	0.52	Acinetobacter phage Presley	Caudovirales; Podoviridae
11W359501	CP041035.1	3120900	3141558	20659	Ambiguous	0.64	Pectobacterium phage ZF40	Caudovirales; Myoviridae
11W359501	CP041035.1	3126256	3144790	18535	Ambiguous	0.72	Cyanophage S-TIM5	Caudovirales; Myoviridae
11W359501	CP041035.1	3128926	3168415	39490	Active	0.85	Acinetobacter bacteriophage AP22	Caudovirales; Myoviridae
11W359501	CP041035.1	3152198	3167268	15071	Active	0.97	Acinetobacter bacteriophage AP22	Caudovirales; Myoviridae
15A5	CP020574.1	987236	1037338	50103	Active	0.9	Acinetobacter phage Bphi-B1251	Caudovirales; Siphoviridae
15A5	CP020574.1	1601925	1632633	30709	Active	0.82	Acinetobacter phage Ab105-1phi	Caudovirales; Myoviridae
15A5	CP020574.1	1798753	1838523	39771	Ambiguous	0.79	Acinetobacter phage Ab105-1phi	Caudovirales; Myoviridae
15A5	CP020574.1	1822468	1854689	32222	Ambiguous	0.69	Acinetobacter phage Ab105-1phi	Caudovirales; Myoviridae
15A5	CP020574.1	2964305	3005846	41542	Ambiguous	0.71	Acinetobacter phage YMC11/11/R3177	Caudovirales; Siphoviridae
15A34	CP020590.1	161225	173465	12241	Ambiguous	0.5	Moraxella phage Mcat16	Caudovirales; Siphoviridae
15A34	CP020590.1	1082844	1115168	32325	Ambiguous	0.52	Moraxella phage Mcat3	Caudovirales; Siphoviridae
15A34	CP020590.1	1105760	1118363	12604	Active	0.85	Clostridium phage c-st	Caudovirales; Siphoviridae
15A34	CP020590.1	1115504	1133088	17585	Active	0.98	Acinetobacter phage Ab105-1phi	Caudovirales; Myoviridae
15A34	CP020590.1	1388169	1408323	20155	Ambiguous	0.56	Acinetobacter phage Bphi-B1251	Caudovirales; Siphoviridae
15A34	CP020590.1	3330040	3377215	47176	Ambiguous	0.58	Moraxella phage Mcat16	Caudovirales; Siphoviridae
810CP	CP026338.1	733801	769737	35937	Ambiguous	0.8	Acinetobacter phage Ab105-2phi	Caudovirales; Siphoviridae
810CP	CP026338.1	1204539	1252875	48337	Active	0.84	Acinetobacter phage Bphi-B1251	Caudovirales; Siphoviridae
810CP	CP026338.1	1666033	1716778	50746	Ambiguous	0.76	Acinetobacter phage Ab105-2phi	Caudovirales; Siphoviridae
810CP	CP026338.1	1996281	2016124	19844	Ambiguous	0.63	uncultured phage crAssphage	Caudovirales; Podoviridae
810CP	CP026338.1	2439994	2480418	40425	Ambiguous	0.55	Acinetobacter phage vB_AbaM_phiAbaA1	Caudovirales; Myoviridae
810CP	CP026338.1	2810762	2852235	41474	Ambiguous	0.52	Klebsiella phage vB_KpnM_BIS47	Caudovirales; Myoviridae
810CP	CP026338.1	2824439	2864892	40454	Active	0.99	Acinetobacter phage YMC11/11/R3177	Caudovirales; Siphoviridae
810CP	CP026338.1	2843966	2880749	36784	Active	0.89	Acinetobacter phage Bphi-B1251	Caudovirales; Siphoviridae
810CP	CP026338.1	3217424	3260866	43443	Active	0.93	Moraxella phage Mcat7	Caudovirales; Siphoviridae
1656-2	CP001921.1	1099641	1131930	32290	Ambiguous	0.52	Moraxella phage Mcat3	Caudovirales; Siphoviridae
1656-2	CP001921.1	1132633	1151769	19137	Active	0.98	Acinetobacter phage Ab105-1phi	Caudovirales; Myoviridae
1656-2	CP001921.1	1132711	1151965	19255	Active	0.98	Acinetobacter phage Ab105-1phi	Caudovirales; Myoviridae
1656-2	CP001921.1	1467429	1488061	20633	Active	0.9	Burkholderia phage KS9	Caudovirales; Siphoviridae
1656-2	CP001921.1	1598734	1646488	47755	Active	0.93	Acinetobacter phage Bphi-B1251	Caudovirales; Siphoviridae
1656-2	CP001921.1	1631988	1647791	15804	Ambiguous	0.64	Acinetobacter phage Bphi-B1251	Caudovirales; Siphoviridae
1656-2	CP001921.1	2725405	2779970	54566	Active	0.87	Acinetobacter phage Bphi-B1251	Caudovirales; Siphoviridae
2008S11-069	CP033516.1	1499811	1528381	28571	Active	0.89	Acinetobacter phage Bphi-B1251	Caudovirales; Siphoviridae
2008S11-069	CP033516.1	1515882	1564450	48569	Active	0.92	Acinetobacter phage Bphi-B1251	Caudovirales; Siphoviridae
2008S11-069	CP033516.1	1555344	1591447	36104	Active	0.98	Acinetobacter phage Ab105-1phi	Caudovirales; Myoviridae
2008S11-069	CP033516.1	2067559	2126369	58811	Active	0.89	Acinetobacter phage YMC11/11/R3177	Caudovirales; Siphoviridae
2008S11-069	CP033516.1	2734239	2770109	35871	Ambiguous	0.63	Acinetobacter phage Bphi-B1251	Caudovirales; Siphoviridae
2008S11-069	CP033516.1	2755135	2784174	29040	Active	0.97	Acinetobacter phage Bphi-B1251	Caudovirales; Siphoviridae
2008S11-069	CP033516.1	2779621	2799289	19669	Active	0.94	Acinetobacter phage YMC11/11/R3177	Caudovirales; Siphoviridae
2008S11-069	CP033516.1	3388070	3402730	14661	Active	0.81	Acinetobacter phage vB_AbaM_phiAbaA1	Caudovirales; Myoviridae
2008S11-069	CP033516.1	3715762	3735672	19911	Ambiguous	0.62	Moraxella phage Mcat16	Caudovirales; Siphoviridae
3207	CP015364.1	605713	631758	26046	Active	0.88	Acinetobacter phage AbP2	Caudovirales; Myoviridae
3207	CP015364.1	1116121	1182305	66185	Ambiguous	0.8	Acinetobacter phage Bphi-B1251	Caudovirales; Siphoviridae
3207	CP015364.1	1770099	1815301	45203	Active	0.94	Acinetobacter phage Ab105-2phi	Caudovirales; Siphoviridae
3207	CP015364.1	2454540	2489238	34699	Active	0.94	Acinetobacter phage vB_AbaM_phiAbaA1	Caudovirales; Myoviridae
3207	CP015364.1	2706627	2723221	16595	Active	0.92	N/A	Uncharacterised
3207	CP015364.1	2707287	2748802	41516	Active	0.94	Acinetobacter phage Bphi-B1251	Caudovirales; Siphoviridae
3207	CP015364.1	2733848	2751848	18001	Active	0.89	Acinetobacter phage YMC11/11/R3177	Caudovirales; Siphoviridae
3207	CP015364.1	2782360	2845330	62971	Ambiguous	0.71	Acinetobacter phage YMC11/11/R3177	Caudovirales; Siphoviridae
5845	CP023034.1	1519989	1549452	29464	Ambiguous	0.52	Acinetobacter phage Ab105-1phi	Caudovirales; Myoviridae
5845	CP023034.1	1528920	1576295	47376	Active	0.86	Acinetobacter phage Ab105-2phi	Caudovirales; Siphoviridae
5845	CP023034.1	2712769	2748006	35238	Active	0.93	Acinetobacter phage Ab105-1phi	Caudovirales; Myoviridae
5845	CP023034.1	2722856	2747459	24604	Active	0.81	Acinetobacter phage Ab105-1phi	Caudovirales; Myoviridae
5845	CP023034.1	2739993	2776265	36273	Active	0.96	Acinetobacter phage Ab105-1phi	Caudovirales; Myoviridae
5845	CP023034.1	2761742	2784192	22451	Active	0.99	Acinetobacter phage Bphi-B1251	Caudovirales; Siphoviridae
5845	CP023034.1	2766761	2800202	33442	Active	0.91	Acinetobacter phage YMC11/11/R3177	Caudovirales; Siphoviridae
5845	CP023034.1	2997940	3033888	35949	Ambiguous	0.74	Acinetobacter phage vB_AbaM_phiAbaA1	Caudovirales; Myoviridae
5845	CP023034.1	3008639	3024135	15497	Active	0.97	Enterobacteria phage CUS-3	Caudovirales; Podoviridae
6200	CP010397.1	2646161	2681579	35419	Active	0.85	Aeromonas phage PX29	Caudovirales; Myoviridae
6200	CP010397.1	2679732	2708392	28661	Ambiguous	0.63	Acinetobacter phage Bphi-B1251	Caudovirales; Siphoviridae
6200	CP010397.1	2865138	2882280	17143	Ambiguous	0.69	Pseudomonas phage ZC01	Caudovirales; Siphoviridae
6200	CP010397.1	2891437	2923084	31648	Active	0.93	Acinetobacter phage vB_AbaM_phiAbaA1	Caudovirales; Myoviridae
6200	CP010397.1	2905738	2918943	13206	Active	0.97	Pectobacterium phage ZF40	Caudovirales; Myoviridae
6200	CP010397.1	2986267	3008758	22492	Active	0.81	Moraxella phage Mcat7	Caudovirales; Siphoviridae
6200	CP010397.1	3002310	3036531	34222	Active	0.97	Moraxella phage Mcat7	Caudovirales; Siphoviridae
6507	CP045528.1	1200188	1238592	38405	Active	0.97	Acinetobacter phage Bphi-B1251	Caudovirales; Siphoviridae
6507	CP045528.1	1914876	1946358	31483	Active	0.98	Acinetobacter phage Bphi-B1251	Caudovirales; Siphoviridae
6507	CP045528.1	1939911	1958492	18582	Ambiguous	0.71	Acinetobacter phage Bphi-B1251	Caudovirales; Siphoviridae
6507	CP045528.1	2503682	2559874	56193	Ambiguous	0.62	Acinetobacter phage Bphi-B1251	Caudovirales; Siphoviridae
6507	CP045528.1	2796221	2827246	31026	Active	0.94	Escherichia phage PBECO 4	Caudovirales; Myoviridae
6507	CP045528.1	2808220	2839576	31357	Active	0.92	Acinetobacter phage Ab105-1phi	Caudovirales; Myoviridae
6507	CP045528.1	2833739	2870011	36273	Active	0.97	Acinetobacter phage Ab105-1phi	Caudovirales; Myoviridae
6507	CP045528.1	2855488	2877937	22450	Active	0.98	Acinetobacter phage Bphi-B1251	Caudovirales; Siphoviridae
6507	CP045528.1	2855683	2878016	22334	Active	0.98	Acinetobacter phage Bphi-B1251	Caudovirales; Siphoviridae
6507	CP045528.1	3102664	3135999	33336	Ambiguous	0.75	Acinetobacter phage vB_AbaM_phiAbaA1	Caudovirales; Myoviridae
6507	CP045528.1	3109736	3126169	16434	Active	0.97	Enterobacteria phage CUS-3	Caudovirales; Podoviridae
7804	CP022283.1	740748	760543	19796	Active	0.96	Mannheimia phage vB_MhM_3927AP2	Caudovirales; Myoviridae
7804	CP022283.1	1167327	1233237	65911	Ambiguous	0.8	Acinetobacter phage Bphi-B1251	Caudovirales; Siphoviridae
7804	CP022283.1	1209953	1246512	36560	Ambiguous	0.59	Acinetobacter phage Bphi-B1251	Caudovirales; Siphoviridae
7804	CP022283.1	1723390	1755802	32413	Active	0.92	Bacillus phage phi4J1	Caudovirales; Siphoviridae
7804	CP022283.1	3101332	3127090	25759	Ambiguous	0.61	Moraxella phage Mcat19	Caudovirales; Siphoviridae
7804	CP022283.1	3132660	3152367	19708	Ambiguous	0.55	Moraxella phage Mcat9	Caudovirales; Siphoviridae
7804	CP022283.1	3180513	3219201	38689	Ambiguous	0.7	Acinetobacter phage vB_AbaM_phiAbaA1	Caudovirales; Myoviridae
7804	CP022283.1	3410648	3457658	47011	Ambiguous	0.63	Acidovorax phage ACP17	Caudovirales; Myoviridae
7835	CP033243.1	1163783	1213885	50103	Active	0.95	Acinetobacter phage Bphi-B1251	Caudovirales; Siphoviridae
7835	CP033243.1	1205216	1215675	10460	Ambiguous	0.58	Acinetobacter phage Bphi-B1251	Caudovirales; Siphoviridae
7835	CP033243.1	1252775	1284690	31916	Ambiguous	0.79	Acinetobacter phage vB_AbaS_TRS1	Caudovirales; Siphoviridae
7835	CP033243.1	1259233	1295087	35855	Active	0.91	Acinetobacter phage Ab105-2phi	Caudovirales; Siphoviridae
7835	CP033243.1	1283282	1305077	21796	Active	0.81	Acinetobacter phage YMC11/11/R3177	Caudovirales; Siphoviridae
7835	CP033243.1	1522268	1545986	23719	Active	0.95	Acinetobacter phage vB_AbaS_TRS1	Caudovirales; Siphoviridae
7835	CP033243.1	2198404	2237068	38665	Active	0.97	Acinetobacter phage Ab105-2phi	Caudovirales; Siphoviridae
7835	CP033243.1	2827958	2879134	51177	Active	0.87	Acinetobacter phage Bphi-B1251	Caudovirales; Siphoviridae
7835	CP033243.1	3351404	3389895	38492	Ambiguous	0.76	Acinetobacter phage Ab105-2phi	Caudovirales; Siphoviridae
7835	CP033243.1	3362874	3401529	38656	Active	0.93	Acinetobacter phage Ab105-2phi	Caudovirales; Siphoviridae
7847	CP023031.1	1570304	1606015	35712	Active	0.83	Acinetobacter phage Ab105-2phi	Caudovirales; Siphoviridae
7847	CP023031.1	2740674	2775856	35183	Active	0.92	Aeromonas phage PX29	Caudovirales; Myoviridae
7847	CP023031.1	2760735	2776168	15434	Active	0.99	Bacillus phage PfEFR-4	Caudovirales; Siphoviridae
7847	CP023031.1	2771168	2790534	19367	Active	0.89	Acinetobacter phage Bphi-B1251	Caudovirales; Siphoviridae
7847	CP023031.1	3001954	3037902	35949	Ambiguous	0.73	Acinetobacter phage vB_AbaM_phiAbaA1	Caudovirales; Myoviridae
7847	CP023031.1	3012653	3028149	15497	Active	0.97	Enterobacteria phage CUS-3	Caudovirales; Podoviridae
9102	CP023029.1	940705	957147	16443	Ambiguous	0.55	Prochlorococcus phage P-SSM2	Caudovirales; Myoviridae
9102	CP023029.1	1275674	1312748	37075	Ambiguous	0.77	Acinetobacter phage vB_AbaS_TRS1	Caudovirales; Siphoviridae
9102	CP023029.1	1287707	1324860	37154	Active	0.95	Acinetobacter phage Ab105-2phi	Caudovirales; Siphoviridae
9102	CP023029.1	1303925	1325923	21999	Ambiguous	0.74	Acinetobacter phage Ab105-2phi	Caudovirales; Siphoviridae
9102	CP023029.1	2510926	2527349	16424	Active	0.86	Campylobacter phage CJIE4-4	Caudovirales; Siphoviridae
9102	CP023029.1	2610111	2626545	16435	Active	0.91	Cronobacter phage vB_CsaM_GAP32	Caudovirales; Myoviridae
9102	CP023029.1	2617368	2661803	44436	Active	0.85	Acinetobacter phage Bphi-B1251	Caudovirales; Siphoviridae
9102	CP023029.1	2812010	2839108	27099	Active	0.97	Acinetobacter phage Bphi-B1251	Caudovirales; Siphoviridae
9102	CP023029.1	3761520	3777338	15819	Ambiguous	0.52	N/A	Uncharacterised
9201	CP023020.1	793328	824958	31631	Active	0.85	Acinetobacter phage Ab105-2phi	Caudovirales; Siphoviridae
9201	CP023020.1	805294	835498	30205	Active	1	Acinetobacter phage Bphi-B1251	Caudovirales; Siphoviridae
9201	CP023020.1	835300	857837	22538	Ambiguous	0.69	Acinetobacter phage YMC11/11/R3177	Caudovirales; Siphoviridae
9201	CP023020.1	847616	858587	10972	Ambiguous	0.79	Acinetobacter phage YMC11/11/R3177	Caudovirales; Siphoviridae
9201	CP023020.1	1081142	1139867	58726	Active	0.88	Acinetobacter phage Bphi-B1251	Caudovirales; Siphoviridae
9201	CP023020.1	1221470	1266032	44563	Active	0.96	Acinetobacter phage Bphi-B1251	Caudovirales; Siphoviridae
9201	CP023020.1	1248759	1267706	18948	Ambiguous	0.68	Acinetobacter phage Bphi-B1251	Caudovirales; Siphoviridae
9201	CP023020.1	1313138	1360791	47654	Ambiguous	0.74	Acinetobacter phage vB_AbaS_TRS1	Caudovirales; Siphoviridae
9201	CP023020.1	1739832	1776385	36554	Active	0.87	Acinetobacter phage YMC11/11/R3177	Caudovirales; Siphoviridae
9201	CP023020.1	2116588	2129996	13409	Active	0.84	Bacillus phage vB_BtS_BMBtp14	Caudovirales; Siphoviridae
9201	CP023020.1	2268695	2323058	54364	Active	0.93	Acinetobacter phage Ab105-2phi	Caudovirales; Siphoviridae
9201	CP023020.1	2743341	2776703	33363	Active	0.83	Campylobacter phage CJIE4-4	Caudovirales; Siphoviridae
9201	CP023020.1	2759515	2793080	33566	Active	0.95	Acinetobacter phage Ab105-1phi	Caudovirales; Myoviridae
9201	CP023020.1	2869237	2925536	56300	Active	0.92	Acinetobacter phage Bphi-B1251	Caudovirales; Siphoviridae
10042	CP023026.1	1201516	1228145	26630	Active	0.95	Acinetobacter phage YMC11/11/R3177	Caudovirales; Siphoviridae
10042	CP023026.1	1216785	1253378	36594	Active	0.94	Acinetobacter phage Ab105-2phi	Caudovirales; Siphoviridae
10042	CP023026.1	1599535	1628986	29452	Ambiguous	0.63	Acinetobacter phage Ab105-1phi	Caudovirales; Myoviridae
10042	CP023026.1	1626082	1664467	38386	Ambiguous	0.79	Acinetobacter phage Ab105-2phi	Caudovirales; Siphoviridae
10042	CP023026.1	2622726	2633030	10305	Ambiguous	0.67	Campylobacter phage CJIE4-4	Caudovirales; Siphoviridae
10042	CP023026.1	2785966	2822310	36345	Active	0.89	Aeromonas phage PX29	Caudovirales; Myoviridae
10042	CP023026.1	2805996	2822622	16627	Active	0.99	Bacillus phage PfEFR-4	Caudovirales; Siphoviridae
10042	CP023026.1	2817623	2836988	19366	Active	0.88	Acinetobacter phage Bphi-B1251	Caudovirales; Siphoviridae
10042	CP023026.1	2829855	2857533	27679	Ambiguous	0.56	Acinetobacter phage YMC11/11/R3177	Caudovirales; Siphoviridae
10042	CP023026.1	3052974	3088922	35949	Ambiguous	0.7	Acinetobacter phage vB_AbaM_phiAbaA1	Caudovirales; Myoviridae
10042	CP023026.1	3063673	3079170	15498	Active	0.95	Enterobacteria phage CUS-3	Caudovirales; Podoviridae
10042	CP023026.1	3813951	3831242	17292	Ambiguous	0.61	Escherichia phage PE37	Caudovirales; Myoviridae
10324	CP023022.1	702465	725246	22782	Ambiguous	0.57	Acinetobacter phage AbP2	Caudovirales; Myoviridae
10324	CP023022.1	1292980	1355416	62437	Ambiguous	0.74	Acinetobacter phage Ab105-2phi	Caudovirales; Siphoviridae
10324	CP023022.1	1338253	1384269	46017	Ambiguous	0.64	Acinetobacter phage vB_AbaS_TRS1	Caudovirales; Siphoviridae
10324	CP023022.1	2230946	2262221	31276	Ambiguous	0.73	Acinetobacter phage Ab105-2phi	Caudovirales; Siphoviridae
10324	CP023022.1	2243945	2283581	39637	Active	0.98	Acinetobacter phage Bphi-B1251	Caudovirales; Siphoviridae
A1	CP010781.1	1108866	1126404	17539	Active	0.99	Acinetobacter phage YMC11/11/R3177	Caudovirales; Siphoviridae
A1	CP010781.1	1118972	1133672	14701	Active	0.99	Acinetobacter phage Ab105-1phi	Caudovirales; Myoviridae
A1	CP010781.1	1123631	1156111	32481	Ambiguous	0.79	Acinetobacter phage Bphi-B1251	Caudovirales; Siphoviridae
A1	CP010781.1	1344595	1378843	34249	Ambiguous	0.56	Acinetobacter phage Ab105-1phi	Caudovirales; Myoviridae
A1	CP010781.1	2609854	2626380	16527	Active	0.98	N/A	Uncharacterised
A1	CP010781.1	2616186	2653539	37354	Active	0.97	Acinetobacter phage YMC11/11/R3177	Caudovirales; Siphoviridae
A1	CP010781.1	2626862	2665497	38636	Ambiguous	0.65	Acinetobacter phage Bphi-B1251	Caudovirales; Siphoviridae
A1	CP010781.1	3160169	3202367	42199	Active	0.93	Moraxella phage Mcat18	Caudovirales; Siphoviridae
A52	CP034092.1	1007039	1036356	29318	Active	0.85	Acinetobacter phage vB_AbaS_TRS1	Caudovirales; Siphoviridae
A52	CP034092.1	1421413	1462522	41110	Active	0.95	Acinetobacter phage Bphi-B1251	Caudovirales; Siphoviridae
A52	CP034092.1	2707657	2739442	31786	Active	0.85	Acinetobacter phage Bphi-B1251	Caudovirales; Siphoviridae
A85	CP021782.1	974828	994630	19803	Ambiguous	0.76	N/A	Uncharacterised
A85	CP021782.1	1273041	1302401	29361	Active	0.88	Acinetobacter phage Ab105-1phi	Caudovirales; Myoviridae
A85	CP021782.1	1412761	1447008	34248	Ambiguous	0.54	Acinetobacter phage Ab105-1phi	Caudovirales; Myoviridae
A85	CP021782.1	2062575	2091642	29068	Ambiguous	0.72	Escherichia phage Av-05	Caudovirales; Myoviridae
A85	CP021782.1	2697281	2713830	16550	Active	0.84	N/A	Uncharacterised
A85	CP021782.1	2701260	2741799	40540	Active	0.96	Acinetobacter phage YMC11/11/R3177	Caudovirales; Siphoviridae
A85	CP021782.1	2714305	2754211	39907	Ambiguous	0.77	Acinetobacter phage Bphi-B1251	Caudovirales; Siphoviridae
A85	CP021782.1	3256770	3299952	43183	Active	0.97	Acinetobacter phage Bphi-B1251	Caudovirales; Siphoviridae
A320 (RUH134)	CP032055.1	1078494	1110817	32324	Ambiguous	0.52	Moraxella phage Mcat3	Caudovirales; Siphoviridae
A320 (RUH134)	CP032055.1	1101409	1114012	12604	Active	0.85	Clostridium phage c-st	Caudovirales; Siphoviridae
A320 (RUH134)	CP032055.1	1111153	1128737	17585	Active	0.98	Acinetobacter phage Ab105-1phi	Caudovirales; Myoviridae
A320 (RUH134)	CP032055.1	2851163	2909531	58369	Active	0.89	Acinetobacter phage YMC11/11/R3177	Caudovirales; Siphoviridae
A388	CP024418.1	579613	619794	40182	Ambiguous	0.69	Ralstonia phage RSY1	Caudovirales; Myoviridae
A388	CP024418.1	778254	796856	18603	Active	0.98	Acinetobacter phage Bphi-B1251	Caudovirales; Siphoviridae
A388	CP024418.1	784185	814387	30203	Active	1	Acinetobacter phage Bphi-B1251	Caudovirales; Siphoviridae
A388	CP024418.1	810299	826051	15753	Ambiguous	0.56	Acinetobacter phage Ab105-2phi	Caudovirales; Siphoviridae
A388	CP024418.1	2609266	2630527	21262	Ambiguous	0.67	Campylobacter phage CJIE4-4	Caudovirales; Siphoviridae
A388	CP024418.1	2622233	2649184	26952	Ambiguous	0.51	Aeromonas phage phiAS5	Caudovirales; Myoviridae
A388	CP024418.1	2705552	2719123	13572	Active	0.82	Organic Lake virophage	Lavidaviridae; unclassified Lavidaviridae
A388	CP024418.1	2705669	2719232	13564	Active	0.82	Organic Lake virophage	Lavidaviridae; unclassified Lavidaviridae
A388	CP024418.1	2753352	2777670	24319	Ambiguous	0.61	Acinetobacter phage vB_AbaM_phiAbaA1	Caudovirales; Myoviridae
A1296	CP018332.1	1229760	1293176	63417	Ambiguous	0.53	Acinetobacter phage Ab105-1phi	Caudovirales; Myoviridae
A1296	CP018332.1	1333334	1384483	51150	Ambiguous	0.52	Acinetobacter phage Ab105-2phi	Caudovirales; Siphoviridae
A1296	CP018332.1	1371281	1404056	32776	Active	0.84	Acinetobacter phage Ab105-2phi	Caudovirales; Siphoviridae
A1296	CP018332.1	1554274	1570195	15922	Ambiguous	0.58	Bacillus phage vB_BpuM-BpSp	Caudovirales; Myoviridae
A1296	CP018332.1	2805219	2816484	11266	Active	0.83	N/A	Uncharacterised
A1296	CP018332.1	3656909	3666925	10017	Ambiguous	0.65	N/A	Uncharacterised
Ab04-mff	CP012006.1	1200809	1257145	56337	Active	0.93	Acinetobacter phage Bphi-B1251	Caudovirales; Siphoviridae
Ab04-mff	CP012006.1	1303917	1325172	21256	Ambiguous	0.53	Moraxella phage Mcat1	Caudovirales; Siphoviridae
Ab04-mff	CP012006.1	1589572	1608667	19096	Active	0.81	Staphylococcus phage Sb-1	Caudovirales; Herelleviridae
Ab04-mff	CP012006.1	1591063	1625912	34850	Active	0.93	Acinetobacter phage Ab105-1phi	Caudovirales; Myoviridae
Ab04-mff	CP012006.1	1614114	1639291	25178	Ambiguous	0.63	Acinetobacter phage Bphi-B1251	Caudovirales; Siphoviridae
Ab04-mff	CP012006.1	2654316	2678538	24223	Active	0.94	Acinetobacter phage Ab105-2phi	Caudovirales; Siphoviridae
Ab04-mff	CP012006.1	2859980	2892845	32866	Ambiguous	0.53	Pseudomonas phage ZC03	Caudovirales; Podoviridae
Ab04-mff	CP012006.1	3728378	3740189	11812	Active	0.86	Escherichia phage PE37	Caudovirales; Myoviridae
AB030	CP009257.1	850209	896881	46673	Active	0.89	Acinetobacter phage Bphi-B1251	Caudovirales; Siphoviridae
AB030	CP009257.1	1099068	1111085	12018	Ambiguous	0.52	Escherichia phage Av-05	Caudovirales; Myoviridae
AB030	CP009257.1	1375941	1423740	47800	Ambiguous	0.67	Mannheimia phage vB_MhM_3927AP2	Caudovirales; Myoviridae
AB030	CP009257.1	1498478	1544540	46063	Active	0.96	Acinetobacter phage Bphi-B1251	Caudovirales; Siphoviridae
AB030	CP009257.1	1726807	1748445	21639	Ambiguous	0.54	Acinetobacter phage Ab105-2phi	Caudovirales; Siphoviridae
AB030	CP009257.1	1769866	1806855	36990	Active	0.84	Enterobacteria phage CUS-3	Caudovirales; Podoviridae
AB030	CP009257.1	1788733	1816799	28067	Ambiguous	0.77	Pseudoalteromonas phage C5a	Caudovirales; Myoviridae
AB030	CP009257.1	1857149	1916544	59396	Ambiguous	0.74	Moraxella phage Mcat7	Caudovirales; Siphoviridae
AB030	CP009257.1	2422858	2478425	55568	Ambiguous	0.79	Acinetobacter phage Bphi-B1251	Caudovirales; Siphoviridae
AB030	CP009257.1	2602723	2660176	57454	Ambiguous	0.59	Acinetobacter phage Bphi-B1251	Caudovirales; Siphoviridae
AB030	CP009257.1	2999880	3027240	27361	Active	0.88	Acinetobacter phage WCHABP12	Caudovirales; Myoviridae
AB030	CP009257.1	3061121	3133273	72153	Ambiguous	0.54	Acinetobacter phage Bphi-B1251	Caudovirales; Siphoviridae
AB030	CP009257.1	3548845	3586114	37270	Active	0.88	Polaribacter phage P12002S	Caudovirales; Siphoviridae
AB031	CP009256.1	2159477	2193371	33895	Active	0.91	Acinetobacter phage Bphi-B1251	Caudovirales; Siphoviridae
AB031	CP009256.1	2469136	2515495	46360	Active	0.93	Acinetobacter phage vB_AbaS_TRS1	Caudovirales; Siphoviridae
AB031	CP009256.1	2604464	2667061	62598	Ambiguous	0.8	Acinetobacter phage YMC11/11/R3177	Caudovirales; Siphoviridae
AB042	CP019034.1	1213159	1237105	23947	Active	0.91	Acinetobacter phage Bphi-B1251	Caudovirales; Siphoviridae
AB042	CP019034.1	1701609	1739483	37875	Active	0.88	Acinetobacter phage Ab105-1phi	Caudovirales; Myoviridae
AB042	CP019034.1	1718940	1740668	21729	Active	0.99	Acinetobacter phage Ab105-1phi	Caudovirales; Myoviridae
AB042	CP019034.1	2201541	2225285	23745	Ambiguous	0.54	Moraxella phage Mcat19	Caudovirales; Siphoviridae
AB042	CP019034.1	2210023	2264082	54060	Active	0.89	Acinetobacter phage Bphi-B1251	Caudovirales; Siphoviridae
AB042	CP019034.1	3304879	3318517	13639	Ambiguous	0.59	Bacillus phage Taffo16	Caudovirales; Herelleviridae
AB043	CP043910.1	1658335	1696209	37875	Active	0.88	Acinetobacter phage Ab105-1phi	Caudovirales; Myoviridae
AB043	CP043910.1	1675666	1697394	21729	Active	0.99	Acinetobacter phage Ab105-1phi	Caudovirales; Myoviridae
AB043	CP043910.1	2165332	2177665	12334	Ambiguous	0.59	Moraxella phage Mcat19	Caudovirales; Siphoviridae
AB043	CP043910.1	2166816	2220882	54067	Active	0.9	Acinetobacter phage Bphi-B1251	Caudovirales; Siphoviridae
AB043	CP043910.1	3261342	3274980	13639	Ambiguous	0.57	Bacillus phage Taffo16	Caudovirales; Herelleviridae
AB0057	CP001182.2	202729	214942	12214	Ambiguous	0.73	Moraxella phage Mcat16	Caudovirales; Siphoviridae
AB0057	CP001182.2	994586	1014388	19803	Ambiguous	0.76	N/A	Uncharacterised
AB0057	CP001182.2	1291613	1320974	29362	Active	0.9	Acinetobacter phage Ab105-1phi	Caudovirales; Myoviridae
AB0057	CP001182.2	1431338	1465586	34249	Ambiguous	0.55	Acinetobacter phage Ab105-1phi	Caudovirales; Myoviridae
AB0057	CP001182.2	2078787	2133262	54476	Ambiguous	0.79	Escherichia phage Av-05	Caudovirales; Myoviridae
AB0057	CP001182.2	2747006	2792496	45491	Active	0.95	Acinetobacter phage YMC11/11/R3177	Caudovirales; Siphoviridae
AB0057	CP001182.2	2748790	2765339	16550	Active	0.87	N/A	Uncharacterised
AB0057	CP001182.2	2765814	2805721	39908	Ambiguous	0.73	Acinetobacter phage Bphi-B1251	Caudovirales; Siphoviridae
AB0057	CP001182.2	3304717	3347899	43183	Active	0.97	Acinetobacter phage Bphi-B1251	Caudovirales; Siphoviridae
AB307-0294	CP001172.1	352340	362909	10570	Active	0.85	Aeromonas phage SW69-9	Caudovirales; Myoviridae
AB307-0294	CP001172.1	2462956	2482189	19234	Active	0.81	Acinetobacter phage Ab105-1phi	Caudovirales; Myoviridae
AB307-0294	CP001172.1	2680557	2694756	14200	Ambiguous	0.62	Acinetobacter phage Bphi-B1251	Caudovirales; Siphoviridae
AB307-0294	CP001172.1	2683493	2735445	51953	Active	0.92	Acinetobacter phage Bphi-B1251	Caudovirales; Siphoviridae
AB307-0294_2	CP001172.2	352308	362878	10571	Active	0.85	Aeromonas phage SW69-9	Caudovirales; Myoviridae
AB307-0294_2	CP001172.2	2461407	2480640	19234	Active	0.81	Acinetobacter phage Ab105-1phi	Caudovirales; Myoviridae
AB307-0294_2	CP001172.2	2679009	2693209	14201	Ambiguous	0.5	Acinetobacter phage Bphi-B1251	Caudovirales; Siphoviridae
AB307-0294_2	CP001172.2	2681946	2733899	51954	Active	0.92	Acinetobacter phage Bphi-B1251	Caudovirales; Siphoviridae
ab736	CP015121.1	918028	930394	12367	Ambiguous	0.67	Prochlorococcus phage P-SSM2	Caudovirales; Myoviridae
ab736	CP009257.1	1726807	1748445	21639	Ambiguous	0.54	Acinetobacter phage Ab105-2phi	Caudovirales; Siphoviridae
ab736	CP015121.1	2494261	2525509	31249	Active	0.92	Aureococcus anophagefferens virus	Phycodnaviridae; unclassified Phycodnaviridae
ab736	CP015121.1	2503540	2536225	32686	Active	0.95	Acinetobacter phage YMC11/11/R3177	Phycodnaviridae
ab736	CP015121.1	2621734	2670542	48809	Ambiguous	0.67	Acinetobacter phage Bphi-B1251	Caudovirales; Siphoviridae
ab736	CP015121.1	2804412	2847424	43013	Ambiguous	0.78	Escherichia phage PBECO 4	Caudovirales; Myoviridae
ab736	CP015121.1	2831338	2846804	15467	Active	0.99	Lactococcus phage 86501	Caudovirales; Siphoviridae
ab736	CP015121.1	2841803	2861170	19368	Active	0.87	Acinetobacter phage Bphi-B1251	Caudovirales; Siphoviridae
ab736	CP015121.1	2850412	2885291	34880	Ambiguous	0.55	Acinetobacter phage YMC11/11/R3177	Caudovirales; Siphoviridae
ab736	CP015121.1	3037106	3048077	10972	Active	0.95	Bacillus phage vB_BpuM-BpSp	Caudovirales; Myoviridae
Ab4568	CP024613.1	540273	582275	42003	Ambiguous	0.66	Escherichia phage vB_EcoM_ECO1230-10	Caudovirales; Myoviridae
Ab4568	CP024613.1	1012584	1052667	40084	Active	0.87	Acinetobacter phage Bphi-B1251	Caudovirales; Siphoviridae
Ab4568	CP024613.1	1045774	1073909	28136	Ambiguous	0.68	Acinetobacter phage Bphi-B1251	Caudovirales; Siphoviridae
Ab4568	CP024613.1	1573691	1613464	39774	Ambiguous	0.76	Acinetobacter phage Ab105-1phi	Caudovirales; Myoviridae
Ab4568	CP024613.1	1597434	1636137	38704	Ambiguous	0.75	Acinetobacter phage Ab105-1phi	Caudovirales; Myoviridae
Ab4568	CP024613.1	2721035	2756217	35183	Active	0.87	Aeromonas phage PX29	Caudovirales; Myoviridae
Ab4568	CP024613.1	2741065	2756529	15465	Active	0.99	Bacillus phage PfEFR-4	Caudovirales; Siphoviridae
Ab4568	CP024613.1	2746607	2776081	29475	Active	0.93	Acinetobacter phage YMC11/11/R3177	Caudovirales; Siphoviridae
Ab4568	CP024613.1	2766015	2795955	29941	Active	0.91	Acinetobacter phage YMC11/11/R3177	Caudovirales; Siphoviridae
Ab4568	CP024613.1	3025225	3064414	39190	Ambiguous	0.68	Acinetobacter phage vB_AbaM_phiAbaA1	Caudovirales; Myoviridae
Ab4653	CP024612.1	1265382	1281160	15779	Ambiguous	0.54	Moraxella phage Mcat1	Caudovirales; Siphoviridae
Ab4653	CP024612.1	1269098	1301279	32182	Active	0.98	Acinetobacter phage Ab105-2phi	Caudovirales; Siphoviridae
Ab4653	CP024612.1	1553201	1595408	42208	Active	0.93	Acinetobacter phage Ab105-1phi	Caudovirales; Myoviridae
Ab4653	CP024612.1	1572560	1608497	35938	Active	0.83	Acinetobacter phage Bphi-B1251	Caudovirales; Siphoviridae
Ab4653	CP024612.1	1590488	1605528	15041	Ambiguous	0.56	Acinetobacter phage Bphi-B1251	Caudovirales; Siphoviridae
Ab4653	CP024612.1	2746957	2782140	35184	Active	0.91	Aeromonas phage PX29	Caudovirales; Myoviridae
Ab4653	CP024612.1	2766988	2782451	15464	Active	0.99	Bacillus phage PfEFR-4	Caudovirales; Siphoviridae
Ab4653	CP024612.1	2777452	2796818	19367	Active	0.89	Acinetobacter phage Bphi-B1251	Caudovirales; Siphoviridae
Ab4653	CP024612.1	2789684	2817362	27679	Ambiguous	0.55	Acinetobacter phage YMC11/11/R3177	Caudovirales; Siphoviridae
Ab4653	CP024612.1	2948294	2962313	14020	Ambiguous	0.77	Moraxella phage Mcat19	Caudovirales; Siphoviridae
Ab4977	CP024611.1	977594	1017678	40085	Active	0.88	Acinetobacter phage Bphi-B1251	Caudovirales; Siphoviridae
Ab4977	CP024611.1	1010784	1038919	28136	Ambiguous	0.71	Acinetobacter phage Bphi-B1251	Caudovirales; Siphoviridae
Ab4977	CP024611.1	1539530	1579315	39786	Ambiguous	0.75	Acinetobacter phage Ab105-1phi	Caudovirales; Myoviridae
Ab4977	CP024611.1	1563286	1601988	38703	Ambiguous	0.73	Acinetobacter phage Ab105-1phi	Caudovirales; Myoviridae
Ab4977	CP024611.1	2686887	2722069	35183	Active	0.86	Aeromonas phage PX29	Caudovirales; Myoviridae
Ab4977	CP024611.1	2706917	2722381	15465	Active	0.99	Bacillus phage PfEFR-4	Caudovirales; Siphoviridae
Ab4977	CP024611.1	2716718	2742514	25797	Active	0.9	Acinetobacter phage YMC11/11/R3177	Caudovirales; Siphoviridae
Ab4977	CP024611.1	2725953	2760830	34878	Active	0.94	Acinetobacter phage YMC11/11/R3177	Caudovirales; Siphoviridae
Ab4977	CP024611.1	2738951	2771914	32964	Active	0.97	Acinetobacter phage Ab105-2phi	Caudovirales; Siphoviridae
Ab4977	CP024611.1	2751660	2777636	25977	Active	0.95	Acinetobacter phage Ab105-1phi	Caudovirales; Myoviridae
Ab4977	CP024611.1	2991077	3030265	39189	Ambiguous	0.68	Acinetobacter phage vB_AbaM_phiAbaA1	Caudovirales; Myoviridae
AB5075-UW	CP008706.1	318756	329326	10571	Active	0.85	Aeromonas phage SW69-9	Caudovirales; Myoviridae
AB5075-UW	CP008706.1	545886	581029	35144	Ambiguous	0.78	Escherichia phage vB_EcoM_ECO1230-10	Caudovirales; Myoviridae
AB5075-UW	CP008706.1	736407	769903	33497	Active	0.96	Acinetobacter phage Bphi-B1251	Caudovirales; Siphoviridae
AB5075-UW	CP008706.1	776101	793726	17626	Ambiguous	0.62	Acinetobacter phage Bphi-B1251	Caudovirales; Siphoviridae
AB5075-UW	CP008706.1	1289765	1330967	41203	Active	0.96	Acinetobacter phage Bphi-B1251	Caudovirales; Siphoviridae
AB5075-UW	CP008706.1	1314667	1338244	23578	Ambiguous	0.79	Acinetobacter phage Bphi-B1251	Caudovirales; Siphoviridae
AB5075-UW	CP008706.1	1391199	1409865	18667	Active	0.93	Acinetobacter phage Ab105-2phi	Caudovirales; Siphoviridae
AB5075-UW	CP008706.1	1393236	1416423	23188	Active	0.99	Acinetobacter phage Ab105-2phi	Caudovirales; Siphoviridae
AB5075-UW	CP008706.1	1985246	2029746	44501	Ambiguous	0.78	Enterobacteria phage Ike	Inoviridae; Lineavirus
AB5075-UW	CP008706.1	2650307	2669540	19234	Active	0.81	Acinetobacter phage Ab105-1phi	Caudovirales; Myoviridae
AB5075-UW	CP008706.1	3031838	3049068	17231	Ambiguous	0.56	Moraxella phage Mcat16	Caudovirales; Siphoviridae
AB34299	CP014291.1	2587464	2622646	35183	Active	0.83	Aeromonas phage PX29	Caudovirales; Myoviridae
AB34299	CP014291.1	2597774	2627823	30050	Active	0.98	Lactobacillus phage P1	Caudovirales; Siphoviridae
AB34299	CP014291.1	2617958	2637158	19201	Active	0.87	Acinetobacter phage Bphi-B1251	Caudovirales; Siphoviridae
AB34299	CP014291.1	2795102	2820483	25382	Ambiguous	0.78	Salicola phage SCTP-2	Caudovirales; Myoviridae
AB34299	CP014291.1	2860318	2904252	43935	Ambiguous	0.68	Acinetobacter phage vB_AbaM_phiAbaA1	Caudovirales; Myoviridae
Aba	CP030083.1	1513775	1555392	41618	Active	0.86	Acinetobacter phage Ab105-1phi	Caudovirales; Myoviridae
Aba	CP030083.1	1540613	1568301	27689	Ambiguous	0.63	Acinetobacter phage Bphi-B1251	Caudovirales; Siphoviridae
Aba	CP030083.1	2652076	2687258	35183	Active	0.86	Aeromonas phage PX29	Caudovirales; Myoviridae
Aba	CP030083.1	2662387	2692436	30050	Active	0.98	Lactobacillus phage P1	Caudovirales; Siphoviridae
Aba	CP030083.1	2682571	2701772	19202	Active	0.86	Acinetobacter phage Bphi-B1251	Caudovirales; Siphoviridae
Aba	CP030083.1	2860934	2886317	25384	Ambiguous	0.69	Salicola phage SCTP-2	Caudovirales; Myoviridae
Aba	CP030083.1	2926058	2961776	35719	Ambiguous	0.77	Acinetobacter phage vB_AbaM_phiAbaA1	Caudovirales; Myoviridae
Aba	CP030083.1	2941824	2958258	16435	Active	0.86	Enterobacteria phage CUS-3	Caudovirales; Podoviridae
ABCR01	CP042931.1	1162816	1204914	42099	Active	0.94	Acinetobacter phage Bphi-B1251	Caudovirales; Siphoviridae
ABCR01	CP042931.1	1551535	1593123	41589	Ambiguous	0.74	Acinetobacter phage YMC11/11/R3177	Caudovirales; Siphoviridae
ABCR01	CP042931.1	1577918	1615057	37140	Active	0.85	Acinetobacter phage YMC11/11/R3177	Caudovirales; Siphoviridae
ABCR01	CP042931.1	2636029	2657244	21216	Ambiguous	0.69	Cronobacter phage vB_CsaM_GAP32	Caudovirales; Myoviridae
ABCR01	CP042931.1	2637769	2681829	44061	Active	0.88	Cronobacter phage vB_CsaM_GAP32	Caudovirales; Myoviridae
ABCR01	CP042931.1	2740369	2775549	35181	Active	0.91	Aeromonas phage PX29	Caudovirales; Myoviridae
ABCR01	CP042931.1	2760399	2775861	15463	Active	0.99	Bacillus phage PfEFR-4	Caudovirales; Siphoviridae
ABCR01	CP042931.1	2770863	2790061	19199	Active	0.89	Acinetobacter phage Bphi-B1251	Caudovirales; Siphoviridae
ABCR01	CP042931.1	2948014	2973396	25383	Ambiguous	0.78	Salicola phage SCTP-2	Caudovirales; Myoviridae
ABCR01	CP042931.1	3013238	3057175	43938	Ambiguous	0.6	Acinetobacter phage vB_AbaM_phiAbaA1	Caudovirales; Myoviridae
ABCR01	CP042931.1	3033304	3048799	15496	Active	0.98	Enterobacteria phage CUS-3	Caudovirales; Podoviridae
AbH12O-A2	CP009534.1	818086	836573	18488	Ambiguous	0.75	Acinetobacter phage Bphi-B1251	Caudovirales; Siphoviridae
AbH12O-A2	CP009534.1	823853	864294	40442	Active	0.92	Acinetobacter phage Bphi-B1251	Caudovirales; Siphoviridae
AbH12O-A2	CP009534.1	842866	860188	17323	Active	0.96	Moraxella phage Mcat7	Caudovirales; Siphoviridae
AbH12O-A2	CP009534.1	1883688	1905973	22286	Ambiguous	0.69	Moraxella phage Mcat6	Caudovirales; Siphoviridae
AbH12O-A2	CP009534.1	2172972	2223358	50387	Ambiguous	0.64	Mannheimia phage vB_MhM_3927AP2	Caudovirales; Myoviridae
AbH12O-A2	CP009534.1	2638533	2683740	45208	Active	0.84	Acinetobacter phage YMC11/11/R3177	Caudovirales; Siphoviridae
AbH12O-A2	CP009534.1	3091900	3135897	43998	Active	0.94	Moraxella phage Mcat24	Caudovirales; Siphoviridae
AbH12O-A2	CP009534.1	3116378	3142474	26097	Ambiguous	0.73	Acinetobacter phage YMC11/11/R3177	Caudovirales; Siphoviridae
ABNIH28	CP026125.1	936815	963553	26739	Active	0.83	Acinetobacter bacteriophage AP22	Caudovirales; Myoviridae
ABNIH28	CP026125.1	1253543	1319919	66377	Ambiguous	0.67	Acinetobacter phage Bphi-B1251	Caudovirales; Siphoviridae
ABNIH28	CP026125.1	2579133	2634369	55237	Ambiguous	0.75	Acinetobacter phage YMC11/11/R3177	Caudovirales; Siphoviridae
AbPK1	CP024576.1	1259090	1320522	61433	Active	0.85	Acinetobacter phage Ab105-2phi	Caudovirales; Siphoviridae
AbPK1	CP024576.1	1259488	1287976	28489	Active	0.92	Acinetobacter phage YMC11/11/R3177	Caudovirales; Siphoviridae
AbPK1	CP024576.1	1357668	1404464	46797	Ambiguous	0.55	Acinetobacter phage Ab105-1phi	Caudovirales; Myoviridae
AbPK1	CP024576.1	1405973	1422853	16881	Ambiguous	0.56	Acinetobacter phage Ab105-2phi	Caudovirales; Siphoviridae
AbPK1	CP024576.1	1559882	1602832	42951	Active	0.95	Acinetobacter phage Ab105-2phi	Caudovirales; Siphoviridae
AbPK1	CP024576.1	1591878	1625729	33852	Active	0.92	Acinetobacter phage Bphi-B1251	Caudovirales; Siphoviridae
AbPK1	CP024576.1	1612149	1653586	41438	Active	0.82	Acinetobacter phage Ab105-2phi	Caudovirales; Siphoviridae
AbPK1	CP024576.1	2523932	2542159	18228	Ambiguous	0.61	N/A	Uncharacterised
AbPK1	CP024576.1	2544648	2567361	22714	Active	0.92	Moraxella phage Mcat3	Caudovirales; Siphoviridae
AbPK1	CP024576.1	2549096	2573693	24598	Ambiguous	0.51	Acinetobacter phage vB_AbaS_TRS1	Caudovirales; Siphoviridae
AbPK1	CP024576.1	3057056	3078236	21181	Ambiguous	0.59	Cronobacter phage vB_CsaM_GAP32	Caudovirales; Myoviridae
ABUH763	CP035051.1	1196762	1234274	37513	Ambiguous	0.75	Acinetobacter phage Ab105-2phi	Caudovirales; Siphoviridae
ABUH763	CP035051.1	1793801	1830166	36366	Active	0.95	Acinetobacter phage AbP2	Caudovirales; Myoviridae
ABUH763	CP035051.1	2377523	2415363	37841	Ambiguous	0.77	Acinetobacter phage YMC11/11/R3177	Caudovirales; Siphoviridae
ABUH763	CP035051.1	2774457	2811402	36946	Active	0.93	Acinetobacter phage Bphi-B1251	Caudovirales; Siphoviridae
ABUH773	CP035049.1	1182972	1213604	30633	Active	0.9	Acinetobacter phage Bphi-B1251	Caudovirales; Siphoviridae
ABUH773	CP035049.1	1205864	1233490	27627	Active	0.99	Acinetobacter phage YMC11/11/R3177	Caudovirales; Siphoviridae
ABUH773	CP035049.1	1212307	1242434	30128	Active	0.82	Acinetobacter phage YMC11/11/R3177	Caudovirales; Siphoviridae
ABUH773	CP035049.1	2324862	2361613	36752	Ambiguous	0.76	Acinetobacter phage YMC11/11/R3177	Caudovirales; Siphoviridae
ABUH773	CP035049.1	2724690	2760587	35898	Active	0.95	Acinetobacter phage Bphi-B1251	Caudovirales; Siphoviridae
ABUH793	CP035045.1	935195	972137	36943	Active	0.93	Acinetobacter phage Bphi-B1251	Caudovirales; Siphoviridae
ABUH793	CP035045.1	1331143	1368983	37841	Ambiguous	0.77	Acinetobacter phage Bphi-B1251	Caudovirales; Siphoviridae
ABUH793	CP035045.1	1917327	1953692	36366	Active	0.95	Acinetobacter phage AbP2	Caudovirales; Myoviridae
ABUH793	CP035045.1	2016119	2031153	15035	Ambiguous	0.52	Clostridium phage phiCT453B	Caudovirales; Myoviridae
ABUH793	CP035045.1	2498990	2517042	18053	Ambiguous	0.78	Acinetobacter phage YMC11/11/R3177	Caudovirales; Siphoviridae
ABUH793	CP035045.1	2499554	2537013	37460	Active	0.88	Acinetobacter phage Ab105-2phi	Caudovirales; Siphoviridae
AC29	CP007535.2	620144	661309	41166	Ambiguous	0.66	Acinetobacter phage Ab105-2phi	Caudovirales; Siphoviridae
AC29	CP007535.2	644191	659411	15221	Active	0.95	Acinetobacter phage Ab105-2phi	Caudovirales; Siphoviridae
AC29	CP007535.2	704107	715797	11691	Ambiguous	0.77	N/A	Uncharacterised
AC29	CP007535.2	723894	746651	22758	Active	0.83	Acinetobacter phage YMC11/11/R3177	Caudovirales; Siphoviridae
AC29	CP007535.2	756910	774874	17965	Active	0.84	Enterobacteria phage CUS-3	Caudovirales; Podoviridae
AC29	CP007535.2	806660	823027	16368	Active	0.86	Moraxella phage Mcat16	Caudovirales; Siphoviridae
AC29	CP007535.2	2009300	2024868	15569	Ambiguous	0.59	Streptococcus phage phiD12	Caudovirales; Siphoviridae
AC29	CP007535.2	3235383	3274855	39473	Ambiguous	0.64	Escherichia phage Pollock	Caudovirales; Podoviridae
AC29	CP007535.2	3258316	3290976	32661	Ambiguous	0.72	Escherichia phage Pollock	Caudovirales; Podoviridae
AC29	CP007535.2	3791717	3825658	33942	Active	0.85	Lactobacillus phage P1	Caudovirales; Siphoviridae
AC30	CP007577.1	431054	443134	12081	Active	0.83	Moraxella phage Mcat16	Caudovirales; Siphoviridae
AC30	CP007577.1	471716	488142	16427	Ambiguous	0.53	Enterobacteria phage CUS-3	Caudovirales; Podoviridae
AC30	CP007577.1	491550	530993	39444	Ambiguous	0.69	Acinetobacter bacteriophage AP22	Caudovirales; Myoviridae
AC30	CP007577.1	514871	529925	15055	Ambiguous	0.59	Acinetobacter bacteriophage AP22	Caudovirales; Myoviridae
AC30	CP007577.1	702684	727119	24436	Active	0.81	Acinetobacter phage Ab105-1phi	Caudovirales; Myoviridae
AC30	CP007577.1	719183	752716	33534	Active	0.96	Acinetobacter phage Bphi-B1251	Caudovirales; Siphoviridae
AC30	CP007577.1	719366	752914	33549	Active	0.98	Acinetobacter phage Bphi-B1251	Caudovirales; Siphoviridae
AC30	CP007577.1	1723924	1739481	15558	Ambiguous	0.51	Acinetobacter phage YMC11/11/R3177	Caudovirales; Siphoviridae
AC30	CP007577.1	2097188	2112657	15470	Ambiguous	0.65	Moraxella phage Mcat17	Caudovirales; Siphoviridae
ACICU	CP031380.1	1090796	1123120	32325	Ambiguous	0.52	Moraxella phage Mcat3	Caudovirales; Siphoviridae
ACICU	CP031380.1	1113712	1126315	12604	Active	0.85	Clostridium phage c-st	Caudovirales; Siphoviridae
ACICU	CP031380.1	1123456	1141040	17585	Active	0.97	Acinetobacter phage Ab105-1phi	Caudovirales; Myoviridae
ACICU	CP031380.1	2276717	2288951	12235	Ambiguous	0.53	N/A	Uncharacterised
ACICU	CP031380.1	2327727	2358673	30947	Ambiguous	0.8	Acinetobacter phage vB_AbaM_phiAbaA1	Caudovirales; Myoviridae
ACICU	CP031380.1	2872136	2930375	58240	Active	0.87	Acinetobacter phage YMC11/11/R3177	Caudovirales; Siphoviridae
ACICU_2	CP000863.1	1089941	1121057	31117	Ambiguous	0.56	Moraxella phage Mcat3	Caudovirales; Siphoviridae
ACICU_2	CP000863.1	1110451	1121378	10928	Ambiguous	0.76	Moraxella phage Mcat3	Caudovirales; Siphoviridae
ACICU_2	CP000863.1	1121376	1138821	17446	Active	0.97	Acinetobacter phage Ab105-1phi	Caudovirales; Myoviridae
ACICU_2	CP000863.1	2273811	2286047	12237	Ambiguous	0.53	N/A	Uncharacterised
ACICU_2	CP000863.1	2324823	2355770	30948	Active	0.86	Acinetobacter phage vB_AbaM_phiAbaA1	Caudovirales; Myoviridae
ACICU_2	CP000863.1	2869137	2927372	58236	Active	0.89	Acinetobacter phage YMC11/11/R3177	Caudovirales; Siphoviridae
ACN21	CP038644.1	98299	123387	25089	Ambiguous	0.69	Vibrio phage pVa-4	Caudovirales; Siphoviridae
ACN21	CP038644.1	113004	127959	14956	Ambiguous	0.69	Listeria phage A118	Caudovirales; Siphoviridae
ACN21	CP038644.1	113395	131863	18469	Ambiguous	0.55	Listeria phage A118	Caudovirales; Siphoviridae
ACN21	CP038644.1	987496	999863	12368	Ambiguous	0.78	Prochlorococcus phage P-SSM2	Caudovirales; Myoviridae
ACN21	CP038644.1	1598298	1618085	19788	Ambiguous	0.56	Aureococcus anophagefferens virus	Phycodnaviridae; unclassified Phycodnaviridae
ACN21	CP038644.1	1602907	1654106	51200	Active	0.92	Acinetobacter phage YMC11/11/R3177	Caudovirales; Siphoviridae
ACN21	CP038644.1	2684897	2720061	35165	Active	0.85	Aeromonas phage PX29	Caudovirales; Myoviridae
ACN21	CP038644.1	2713332	2729238	15907	Active	0.93	Acinetobacter phage Ab105-1phi	Caudovirales; Myoviridae
ACN21	CP038644.1	2713494	2729307	15814	Active	0.93	Acinetobacter phage Ab105-1phi	Caudovirales; Myoviridae
AF-401	CP018254.1	98218	114056	15839	Ambiguous	0.58	N/A	Uncharacterised
AF-401	CP018254.1	1087832	1107707	19876	Active	1	Acinetobacter phage AbP2	Caudovirales; Myoviridae
AF-401	CP018254.1	1245244	1273226	27983	Active	0.99	Acinetobacter phage YMC11/11/R3177	Caudovirales; Siphoviridae
AF-401	CP018254.1	1267379	1292229	24851	Ambiguous	0.79	Acinetobacter phage Bphi-B1251	Caudovirales; Siphoviridae
AF-401	CP018254.1	1558607	1573671	15065	Active	0.9	Haemophilus phage SuMu	Caudovirales; Myoviridae
AF-401	CP018254.1	1671654	1733757	62104	Ambiguous	0.71	Acinetobacter phage Bphi-B1251	Caudovirales; Siphoviridae
AF-401	CP018254.1	1805032	1834949	29918	Active	0.91	Bacillus phage phi4J1	Caudovirales; Siphoviridae
AF-401	CP018254.1	1813892	1849575	35684	Ambiguous	0.65	Bacillus phage vB_BtS_BMBtp16	Caudovirales; Siphoviridae
AF-401	CP018254.1	2360645	2382943	22299	Active	0.83	Bacillus phage 0305phi8-36	Caudovirales; Myoviridae
AF-401	CP018254.1	2376199	2415220	39022	Active	0.96	Moraxella phage Mcat17	Caudovirales; Siphoviridae
AF-401	CP018254.1	2383077	2417849	34773	Active	0.82	Moraxella phage Mcat17	Caudovirales; Siphoviridae
AF-401	CP018254.1	2912722	2958340	45619	Ambiguous	0.76	Cronobacter phage vB_CsaM_GAP32	Caudovirales; Myoviridae
AF-401	CP018254.1	3087034	3106332	19299	Ambiguous	0.54	Escherichia phage PBECO 4	Caudovirales; Myoviridae
AF-401	CP018254.1	3105706	3134495	28790	Active	0.95	Acinetobacter phage YMC11/11/R3177	Caudovirales; Siphoviridae
AF-401	CP018254.1	3117378	3156255	38878	Ambiguous	0.68	Acinetobacter phage Bphi-B1251	Caudovirales; Siphoviridae
AF-401	CP018254.1	3303078	3349769	46692	Active	0.92	Acinetobacter phage Bphi-B1251	Caudovirales; Siphoviridae
AF-401	CP018254.1	3326938	3358682	31745	Ambiguous	0.67	Acinetobacter phage Bphi-B1251	Caudovirales; Siphoviridae
AF-673	CP018256.1	1543742	1590017	46276	Active	0.92	Acinetobacter phage Ab105-2phi	Caudovirales; Siphoviridae
AF-673	CP018256.1	2721007	2756189	35183	Active	0.87	Aeromonas phage PX29	Caudovirales; Myoviridae
AF-673	CP018256.1	2741037	2756501	15465	Active	0.99	Bacillus phage PfEFR-4	Caudovirales; Siphoviridae
AF-673	CP018256.1	2751502	2770866	19365	Active	0.87	Acinetobacter phage Bphi-B1251	Caudovirales; Siphoviridae
AF-673	CP018256.1	2763733	2791411	27679	Ambiguous	0.57	Acinetobacter phage YMC11/11/R3177	Caudovirales; Siphoviridae
AF-673	CP018256.1	2977183	3013131	35949	Ambiguous	0.73	Acinetobacter phage vB_AbaM_phiAbaA1	Caudovirales; Myoviridae
AF-673	CP018256.1	2987882	3003378	15497	Active	0.97	Enterobacteria phage CUS-3	Caudovirales; Podoviridae
AR_0052	CP027183.1	867338	905531	38194	Active	0.97	Acinetobacter phage Bphi-B1251	Caudovirales; Siphoviridae
AR_0052	CP027183.1	1249785	1294120	44336	Ambiguous	0.58	Acinetobacter phage vB_AbaS_TRS1	Caudovirales; Siphoviridae
AR_0052	CP027183.1	1274844	1315298	40455	Active	0.97	Acinetobacter phage vB_AbaS_TRS1	Caudovirales; Siphoviridae
AR_0052	CP027183.1	1949706	1964668	14963	Ambiguous	0.67	Staphylococcus phage P68	Caudovirales; Podoviridae
AR_0052	CP027183.1	2132653	2158139	25487	Ambiguous	0.78	N/A	Uncharacterised
AR_0052	CP027183.1	2146762	2181109	34348	Active	0.89	Moraxella phage Mcat4	Caudovirales; Siphoviridae
AR_0052	CP027183.1	2255731	2316342	60612	Ambiguous	0.53	Moraxella phage Mcat24	Caudovirales; Siphoviridae
AR_0052	CP027183.1	2642946	2689375	46430	Active	0.81	Acinetobacter phage WCHABP12	Caudovirales; Myoviridae
AR_0052	CP027183.1	2906135	2928673	22539	Active	0.94	Lactobacillus phage LpeD	Caudovirales; Herelleviridae
AR_0052	CP027183.1	2915925	2942916	26992	Active	0.95	Acinetobacter phage Bphi-B1251	Caudovirales; Siphoviridae
AR_0052	CP027183.1	3110404	3126417	16014	Ambiguous	0.62	Peptoclostridium phage phiCDIF1296T	Caudovirales; Siphoviridae
AR_0056	CP027123.1	724282	758315	34034	Active	0.99	Acinetobacter phage Bphi-B1251	Caudovirales; Siphoviridae
AR_0056	CP027123.1	747190	773386	26197	Ambiguous	0.67	Acinetobacter phage YMC11/11/R3177	Caudovirales; Siphoviridae
AR_0056	CP027123.1	1221673	1257621	35949	Active	0.83	Acinetobacter phage Bphi-B1251	Caudovirales; Siphoviridae
AR_0056	CP027123.1	1243175	1273596	30422	Active	0.98	Acinetobacter phage Bphi-B1251	Caudovirales; Siphoviridae
AR_0056	CP027123.1	2375837	2401528	25692	Ambiguous	0.63	Acinetobacter phage Ab105-2phi	Caudovirales; Siphoviridae
AR_0056	CP027123.1	2410041	2435335	25295	Active	0.94	Acinetobacter phage vB_AbaM_phiAbaA1	Caudovirales; Myoviridae
AR_0056	CP027123.1	2432412	2448158	15747	Active	0.98	Enterobacteria phage CUS-3	Caudovirales; Podoviridae
AR_0056	CP027123.1	2772407	2814376	41970	Ambiguous	0.58	Klebsiella phage vB_KpnM_KB57	Caudovirales; Myoviridae
AR_0056	CP027123.1	2784349	2834742	50394	Active	0.86	Acinetobacter phage YMC11/11/R3177	Caudovirales; Siphoviridae
AR_0056	CP027123.1	2985463	3040280	54818	Ambiguous	0.74	Acinetobacter phage Bphi-B1251	Caudovirales; Siphoviridae
AR_0056	CP027123.1	3631231	3645626	14396	Ambiguous	0.6	Moraxella phage Mcat6	Caudovirales; Siphoviridae
AR_0056	CP027123.1	3782596	3793242	10647	Active	0.81	Escherichia phage PE37	Caudovirales; Myoviridae
AR_0056_2	CP026707.1	948270	1018821	70552	Ambiguous	0.52	Acinetobacter phage Bphi-B1251	Caudovirales; Siphoviridae
AR_0056_2	CP026707.1	1156829	1193641	36813	Active	0.91	Acinetobacter phage Ab105-1phi	Caudovirales; Myoviridae
AR_0056_2	CP026707.1	1547763	1560529	12767	Active	0.98	Aureococcus anophagefferens virus	Phycodnaviridae; unclassified Phycodnaviridae
AR_0056_2	CP026707.1	1571098	1582959	11862	Ambiguous	0.72	Acinetobacter phage Ab105-1phi	Caudovirales; Myoviridae
AR_0056_2	CP026707.1	2708581	2743763	35183	Active	0.88	Aeromonas phage PX29	Caudovirales; Myoviridae
AR_0056_2	CP026707.1	2728611	2744075	15465	Active	0.99	Bacillus phage PfEFR-4	Caudovirales; Siphoviridae
AR_0056_2	CP026707.1	2742679	2760738	18060	Active	0.93	Acinetobacter phage Bphi-B1251	Caudovirales; Siphoviridae
AR_0056_2	CP026707.1	3222838	3259010	36173	Active	0.83	Polaribacter phage P12002S	Caudovirales; Siphoviridae
AR_0056_2	CP026707.1	3236276	3278506	42231	Active	0.95	Acinetobacter phage Bphi-B1251	Caudovirales; Siphoviridae
AR_0063	CP026711.1	893544	952883	59340	Active	0.93	Acinetobacter phage YMC11/11/R3177	Caudovirales; Siphoviridae
AR_0063	CP026711.1	2472423	2492963	20541	Ambiguous	0.54	Escherichia phage D6	Caudovirales; Myoviridae
AR_0063	CP026711.1	2512278	2546209	33932	Active	0.92	Acinetobacter phage vB_AbaM_phiAbaA1	Caudovirales; Myoviridae
AR_0063	CP026711.1	2766507	2783101	16595	Active	0.89	N/A	Uncharacterised
AR_0063	CP026711.1	2767341	2818158	50818	Active	0.88	Acinetobacter phage Bphi-B1251	Caudovirales; Siphoviridae
AR_0070	CP027178.1	1143603	1154259	10657	Active	0.96	Acinetobacter phage YMC11/11/R3177	Caudovirales; Siphoviridae
AR_0070	CP027178.1	1384980	1431538	46559	Active	0.89	Acinetobacter phage Ab105-1phi	Caudovirales; Myoviridae
AR_0070	CP027178.1	1772692	1809896	37205	Active	0.84	Moraxella phage Mcat9	Caudovirales; Siphoviridae
AR_0070	CP027178.1	1894993	1924194	29202	Active	0.83	Vibriophage phi-pp2	Caudovirales; Myoviridae
AR_0070	CP027178.1	1927442	1941075	13634	Active	0.87	Moraxella phage Mcat9	Caudovirales; Siphoviridae
AR_0070	CP027178.1	2783486	2807575	24090	Active	0.99	N/A	Uncharacterised
AR_0070	CP027178.1	2794804	2839939	45136	Active	0.83	Acinetobacter phage Bphi-B1251	Caudovirales; Siphoviridae
AR_0070	CP027178.1	3197878	3218488	20611	Active	1	Escherichia phage Rac-SA53	Caudovirales; Podoviridae
AR_0078	CP026761.1	184730	196951	12222	Ambiguous	0.55	Moraxella phage Mcat16	Caudovirales; Siphoviridae
AR_0078	CP026761.1	1114056	1136824	22769	Active	0.99	Acinetobacter phage Ab105-1phi	Caudovirales; Myoviridae
AR_0078	CP026761.1	1120025	1152660	32636	Active	0.97	Acinetobacter phage Ab105-1phi	Caudovirales; Myoviridae
AR_0078	CP026761.1	1448981	1463460	14480	Ambiguous	0.6	Bacillus phage PfEFR-4	Caudovirales; Siphoviridae
AR_0078	CP026761.1	2280217	2306287	26071	Active	0.91	Acinetobacter phage vB_AbaM_phiAbaA1	Caudovirales; Myoviridae
AR_0078	CP026761.1	2312111	2337329	25219	Ambiguous	0.63	Enterobacteria phage CUS-3	Caudovirales; Podoviridae
AR_0083	CP027528.1	408430	419238	10809	Ambiguous	0.63	N/A	Uncharacterised
AR_0083	CP027528.1	771011	833962	62952	Ambiguous	0.53	Psychrobacter phage Psymv2	Caudovirales; Siphoviridae
AR_0083	CP027528.1	1318216	1364098	45883	Active	0.86	Acinetobacter phage Bphi-B1251	Caudovirales; Siphoviridae
AR_0083	CP027528.1	1354582	1379190	24609	Ambiguous	0.75	Acinetobacter phage Ab105-2phi	Caudovirales; Siphoviridae
AR_0083	CP027528.1	2671864	2693027	21164	Ambiguous	0.75	Campylobacter phage CJIE4-4	Caudovirales; Siphoviridae
AR_0083	CP027528.1	2933451	2971752	38302	Active	0.84	Lactobacillus phage LpeD	Caudovirales; Herelleviridae
AR_0083	CP027528.1	2969634	2998876	29243	Ambiguous	0.69	Acinetobacter phage Bphi-B1251	Caudovirales; Siphoviridae
AR_0088	CP027530.1	874022	928858	54837	Ambiguous	0.51	Mannheimia phage vB_MhM_3927AP2	Caudovirales; Myoviridae
AR_0088	CP027530.1	1348504	1398177	49674	Ambiguous	0.8	Acinetobacter phage Ab105-1phi	Caudovirales; Myoviridae
AR_0088	CP027530.1	2425687	2441000	15314	Ambiguous	0.62	Moraxella phage Mcat19	Caudovirales; Siphoviridae
AR_0088	CP027530.1	2431388	2473509	42122	Active	0.93	Acinetobacter phage Ab105-1phi	Caudovirales; Myoviridae
AR_0101	CP027611.1	822771	879074	56304	Active	0.88	Acinetobacter phage vB_AbaS_TRS1	Caudovirales; Siphoviridae
AR_0101	CP027611.1	896446	930121	33676	Active	0.95	Moraxella phage Mcat7	Caudovirales; Siphoviridae
AR_0101	CP027611.1	898650	918619	19970	Active	0.83	Moraxella phage Mcat7	Caudovirales; Siphoviridae
AR_0101	CP027611.1	929121	948984	19864	Ambiguous	0.5	Moraxella phage Mcat24	Caudovirales; Siphoviridae
AR_0101	CP027611.1	961899	995573	33675	Active	0.94	Moraxella phage Mcat7	Caudovirales; Siphoviridae
AR_0101	CP027611.1	978524	1017483	38960	Ambiguous	0.79	Acinetobacter phage Bphi-B1251	Caudovirales; Siphoviridae
AR_0101	CP027611.1	1216534	1245523	28990	Active	0.92	Acinetobacter phage YMC11/11/R3177	Caudovirales; Siphoviridae
AR_0101	CP027611.1	1233263	1248334	15072	Active	0.96	Acinetobacter phage YMC11/11/R3177	Caudovirales; Siphoviridae
AR_0101	CP027611.1	1909146	1967246	58101	Active	0.92	Acinetobacter phage vB_AbaS_TRS1	Caudovirales; Siphoviridae
AR_0101	CP027611.1	2456935	2473481	16547	Ambiguous	0.58	Mannheimia phage vB_MhM_3927AP2	Caudovirales; Myoviridae
AR_0101	CP027611.1	2691850	2726480	34631	Active	0.86	Acinetobacter phage vB_AbaM_phiAbaA1	Caudovirales; Myoviridae
AR_0101	CP027611.1	2944481	2961075	16595	Active	0.95	N/A	Uncharacterised
AR_0101	CP027611.1	2951960	2987056	35097	Active	0.96	Acinetobacter phage Bphi-B1251	Caudovirales; Siphoviridae
AR_0101	CP027611.1	3462522	3498948	36427	Active	0.9	Polaribacter phage P12002S	Caudovirales; Siphoviridae
AR_0102	CP027607.1	1173549	1210380	36832	Active	0.94	Acinetobacter phage Bphi-B1251	Caudovirales; Siphoviridae
AR_0102	CP027607.1	1196631	1220882	24252	Ambiguous	0.58	Acinetobacter phage Bphi-B1251	Caudovirales; Siphoviridae
AR_0102	CP027607.1	1571488	1613023	41536	Ambiguous	0.74	Acinetobacter phage Ab105-1phi	Caudovirales; Myoviridae
AR_0102	CP027607.1	1601147	1639183	38037	Ambiguous	0.73	Acinetobacter phage Ab105-2phi	Caudovirales; Siphoviridae
AR_0102	CP027607.1	2710870	2746052	35183	Active	0.87	Aeromonas phage PX29	Caudovirales; Myoviridae
AR_0102	CP027607.1	2730901	2746364	15464	Active	0.99	Bacillus phage PfEFR-4	Caudovirales; Siphoviridae
AR_0102	CP027607.1	2741365	2760731	19367	Active	0.86	Acinetobacter phage Bphi-B1251	Caudovirales; Siphoviridae
AR_0102	CP027607.1	2753597	2781275	27679	Ambiguous	0.57	Acinetobacter phage YMC11/11/R3177	Caudovirales; Siphoviridae
AR_0102	CP027607.1	2941581	2973489	31909	Ambiguous	0.6	Acinetobacter phage vB_AbaM_phiAbaA1	Caudovirales; Myoviridae
AR_0102	CP027607.1	2968254	3004202	35949	Ambiguous	0.74	Acinetobacter phage vB_AbaM_phiAbaA1	Caudovirales; Myoviridae
AR_0102	CP027607.1	2978953	2994449	15497	Active	0.97	Enterobacteria phage CUS-3	Caudovirales; Podoviridae
ATCC 17978 substr. PMR-High	CP039025.2	734898	748326	13429	Ambiguous	0.56	Cronobacter phage vB_CsaM_GAP32	Caudovirales; Myoviridae
ATCC 17978 substr. PMR-High	CP039025.2	1197667	1221612	23946	Active	0.91	Acinetobacter phage Bphi-B1251	Caudovirales; Siphoviridae
ATCC 17978 substr. PMR-High	CP039025.2	2159003	2213023	54021	Active	0.9	Acinetobacter phage Bphi-B1251	Caudovirales; Siphoviridae
ATCC 17978 substr. PMR-High	CP039025.2	3253519	3267158	13640	Ambiguous	0.6	Bacillus phage Taffo16	Caudovirales; Herelleviridae
ATCC 17978	CP000521.1	716897	735673	18777	Ambiguous	0.61	Acinetobacter phage Ab105-2phi	Caudovirales; Siphoviridae
ATCC 17978	CP000521.1	1338170	1362116	23947	Active	0.94	Acinetobacter phage Bphi-B1251	Caudovirales; Siphoviridae
ATCC 17978	CP000521.1	1825972	1863844	37873	Active	0.93	Acinetobacter phage Ab105-1phi	Caudovirales; Myoviridae
ATCC 17978	CP000521.1	1843303	1865029	21727	Active	0.99	Acinetobacter phage Ab105-1phi	Caudovirales; Myoviridae
ATCC 17978	CP000521.1	2326938	2340405	13468	Ambiguous	0.5	Moraxella phage Mcat19	Caudovirales; Siphoviridae
ATCC 17978	CP000521.1	2333961	2387976	54016	Active	0.89	Acinetobacter phage Bphi-B1251	Caudovirales; Siphoviridae
ATCC 17978_2	CP018664.1	1213159	1237105	23947	Active	0.91	Acinetobacter phage Bphi-B1251	Caudovirales; Siphoviridae
ATCC 17978_2	CP018664.1	1701609	1739483	37875	Active	0.88	Acinetobacter phage Ab105-1phi	Caudovirales; Myoviridae
ATCC 17978_2	CP018664.1	1718940	1740668	21729	Active	0.99	Acinetobacter phage Ab105-1phi	Caudovirales; Myoviridae
ATCC 17978_2	CP018664.1	2201615	2225359	23745	Ambiguous	0.54	Moraxella phage Mcat19	Caudovirales; Siphoviridae
ATCC 17978_2	CP018664.1	2210097	2264156	54060	Active	0.89	Acinetobacter phage Bphi-B1251	Caudovirales; Siphoviridae
ATCC 17978_2	CP018664.1	3304952	3318591	13640	Ambiguous	0.59	Bacillus phage Taffo16	Caudovirales; Herelleviridae
ATCC 17978-mff	CP012004.1	528979	544687	15709	Ambiguous	0.59	Moraxella phage Mcat16	Caudovirales; Siphoviridae
ATCC 17978-mff	CP012004.1	1589805	1634058	44254	Active	0.95	Acinetobacter phage Bphi-B1251	Caudovirales; Siphoviridae
ATCC 17978-mff	CP012004.1	2095764	2114006	18243	Ambiguous	0.55	N/A	Uncharacterised
ATCC 17978-mff	CP012004.1	2109188	2144270	35083	Active	0.92	Acinetobacter phage vB_AbaS_TRS1	Caudovirales; Siphoviridae
ATCC 17978-mff	CP012004.1	2124274	2148289	24016	Ambiguous	0.71	Acinetobacter phage vB_AbaS_TRS1	Caudovirales; Siphoviridae
ATCC 17978-mff	CP012004.1	2604738	2651181	46444	Ambiguous	0.66	Acinetobacter phage Ab105-1phi	Caudovirales; Myoviridae
ATCC BAA-1790	CP042841.1	1157417	1206138	48722	Ambiguous	0.76	Acinetobacter phage Bphi-B1251	Caudovirales; Siphoviridae
ATCC BAA-1790	CP042841.1	1179467	1215391	35925	Active	0.95	Acinetobacter phage Bphi-B1251	Caudovirales; Siphoviridae
ATCC BAA-1790	CP042841.1	1201878	1233193	31316	Active	0.87	Acinetobacter phage YMC11/11/R3177	Caudovirales; Siphoviridae
ATCC BAA-1790	CP042841.1	1805163	1841527	36365	Active	0.96	Acinetobacter phage AbP2	Caudovirales; Myoviridae
ATCC BAA-1790	CP042841.1	2047218	2057248	10031	Ambiguous	0.63	Yersinia phage fHe-Yen3-01	Caudovirales; Podoviridae
ATCC BAA-1790	CP042841.1	2408563	2445312	36750	Ambiguous	0.76	Acinetobacter phage YMC11/11/R3177	Caudovirales; Siphoviridae
ATCC BAA-1790	CP042841.1	2825265	2865065	39801	Active	0.94	Acinetobacter phage Bphi-B1251	Caudovirales; Siphoviridae
AYE	CU459141.1	320027	330597	10571	Active	0.85	Aeromonas phage SW69-9	Caudovirales; Myoviridae
AYE	CU459141.1	548347	580684	32338	Active	0.83	Escherichia phage vB_EcoM_ECO1230-10	Caudovirales; Myoviridae
AYE	CU459141.1	1304279	1325304	21026	Active	0.97	Acinetobacter phage Ab105-2phi	Caudovirales; Siphoviridae
AYE	CU459141.1	1900643	1915432	14790	Ambiguous	0.71	Morganella phage IME1369_02	Caudovirales; Siphoviridae
AYE	CU459141.1	1902383	1913302	10920	Active	0.81	Morganella phage IME1369_02	Caudovirales; Siphoviridae
AYE	CU459141.1	2542530	2561763	19234	Active	0.81	Acinetobacter phage Ab105-1phi	Caudovirales; Myoviridae
AYE	CU459141.1	2720920	2746810	25891	Ambiguous	0.6	Acinetobacter phage Bphi-B1251	Caudovirales; Siphoviridae
AYE	CU459141.1	2733033	2798965	65933	Ambiguous	0.57	Acinetobacter phage YMC11/11/R3177	Caudovirales; Siphoviridae
AYE	CU459141.1	2918407	2930865	12459	Active	0.93	Moraxella phage Mcat16	Caudovirales; Siphoviridae
AYP-A2	CP024124.1	1094575	1125437	30863	Active	0.95	Acinetobacter phage Ab105-1phi	Caudovirales; Myoviridae
AYP-A2	CP024124.1	1094653	1125633	30981	Active	0.95	Acinetobacter phage Ab105-1phi	Caudovirales; Myoviridae
AYP-A2	CP024124.1	1309146	1359233	50088	Active	0.84	Acinetobacter phage Ab105-1phi	Caudovirales; Myoviridae
AYP-A2	CP024124.1	2314612	2328085	13474	Ambiguous	0.78	Moraxella phage Mcat19	Caudovirales; Siphoviridae
AYP-A2	CP024124.1	2319812	2370693	50882	Ambiguous	0.73	Acinetobacter phage Ab105-1phi	Caudovirales; Myoviridae
AYP-A2	CP024124.1	2878168	2935317	57150	Active	0.88	Acinetobacter phage YMC11/11/R3177	Caudovirales; Siphoviridae
AYP-A2	CP024124.1	3429996	3468623	38628	Active	0.97	Acinetobacter phage Ab105-1phi	Caudovirales; Myoviridae
B8300	CP021347.1	2405323	2419160	13838	Ambiguous	0.71	N/A	Uncharacterised
B8300	CP021347.1	2405416	2419253	13838	Ambiguous	0.71	N/A	Uncharacterised
B8300	CP021347.1	2472987	2507600	34614	Active	0.93	Acinetobacter phage YMC11/11/R3177	Caudovirales; Siphoviridae
B8300	CP021347.1	2491856	2531056	39201	Ambiguous	0.62	Acinetobacter phage vB_AbaS_TRS1	Caudovirales; Siphoviridae
B8300	CP021347.1	2577678	2598922	21245	Ambiguous	0.58	Cronobacter phage vB_CsaM_GAP32	Caudovirales; Myoviridae
B8300	CP021347.1	2583044	2623645	40602	Active	0.89	Acinetobacter phage Bphi-B1251	Caudovirales; Siphoviridae
B8300	CP021347.1	2604170	2630243	26074	Ambiguous	0.68	Acinetobacter phage Bphi-B1251	Caudovirales; Siphoviridae
B8300	CP021347.1	2879867	2903664	23798	Ambiguous	0.57	Moraxella phage Mcat19	Caudovirales; Siphoviridae
B8300	CP021347.1	3425633	3442770	17138	Ambiguous	0.57	Clostridioides phage phiSemix9P1	Caudovirales; Myoviridae
B8300	CP021347.1	3648389	3664219	15831	Ambiguous	0.73	N/A	Uncharacterised
B8342	CP021342.1	921740	941772	20033	Ambiguous	0.58	Acinetobacter bacteriophage AP22	Caudovirales; Myoviridae
B8342	CP021342.1	1124446	1134587	10142	Ambiguous	0.56	Aeromonas phage PX29	Caudovirales; Myoviridae
B8342	CP021342.1	1206668	1247814	41147	Active	0.88	Acinetobacter phage Bphi-B1251	Caudovirales; Siphoviridae
B8342	CP021342.1	1629906	1650314	20409	Ambiguous	0.66	N/A	Uncharacterised
B8342	CP021342.1	1636359	1698949	62591	Ambiguous	0.74	Acinetobacter phage vB_AbaS_TRS1	Caudovirales; Siphoviridae
B8342	CP021342.1	1770212	1815540	45329	Active	0.87	Acinetobacter phage vB_AbaS_TRS1	Caudovirales; Siphoviridae
B8342	CP021342.1	2398317	2434242	35926	Active	0.98	Acinetobacter phage Ab105-2phi	Caudovirales; Siphoviridae
BAL062	LT594095.1	546739	582511	35773	Active	0.81	Escherichia phage vB_EcoM_ECO1230-10	Caudovirales; Myoviridae
BAL062	LT594095.1	1191582	1209260	17679	Ambiguous	0.65	Acinetobacter phage YMC11/11/R3177	Caudovirales; Siphoviridae
BAL062	LT594095.1	1200546	1243127	42582	Active	0.89	Acinetobacter phage Ab105-1phi	Caudovirales; Myoviridae
BAL062	LT594095.1	1219643	1245619	25977	Active	0.87	Acinetobacter phage Ab105-1phi	Caudovirales; Myoviridae
BAL062	LT594095.1	1584389	1618008	33620	Active	0.97	Acinetobacter phage Bphi-B1251	Caudovirales; Siphoviridae
BAL062	LT594095.1	1616771	1637661	20891	Ambiguous	0.52	Acinetobacter phage Bphi-B1251	Caudovirales; Siphoviridae
BAL062	LT594095.1	2544122	2562220	18099	Ambiguous	0.62	Acinetobacter phage Ab105-2phi	Caudovirales; Siphoviridae
BAL062	LT594095.1	2552122	2600110	47989	Ambiguous	0.74	Acinetobacter phage Ab105-1phi	Caudovirales; Myoviridae
BAL062	LT594095.1	2743544	2779683	36140	Active	0.94	Acinetobacter phage Ab105-1phi	Caudovirales; Myoviridae
BAL062	LT594095.1	2768015	2813939	45925	Active	0.91	Acinetobacter phage YMC11/11/R3177	Caudovirales; Siphoviridae
BAL062	LT594095.1	2787390	2815016	27627	Active	0.99	Acinetobacter phage YMC11/11/R3177	Caudovirales; Siphoviridae
BAL062	LT594095.1	2809995	2829696	19702	Active	0.88	Acinetobacter phage YMC11/11/R3177	Caudovirales; Siphoviridae
BAL062	LT594095.1	2988676	3010328	21653	Ambiguous	0.76	Moraxella phage Mcat16	Caudovirales; Siphoviridae
BAL062	LT594095.1	2998575	3015865	17291	Ambiguous	0.52	Moraxella phage Mcat16	Caudovirales; Siphoviridae
BAL062	LT594095.1	3071784	3086853	15070	Active	0.97	Acinetobacter bacteriophage AP22	Caudovirales; Myoviridae
BAL062	LT594095.1	3823693	3843624	19932	Ambiguous	0.5	Moraxella phage Mcat16	Caudovirales; Siphoviridae
BJAB0715	CP003847.1	942864	975475	32612	Ambiguous	0.5	Escherichia phage Pollock	Caudovirales; Podoviridae
BJAB0715	CP003847.1	948944	990542	41599	Active	0.83	Acinetobacter bacteriophage AP22	Caudovirales; Myoviridae
BJAB0715	CP003847.1	989799	1000506	10708	Ambiguous	0.5	Bacillus phage Bp8p-T	Caudovirales; Herelleviridae
BJAB0715	CP003847.1	1035624	1064722	29099	Ambiguous	0.53	Pseudomonas phage ZC01	Caudovirales; Siphoviridae
BJAB0715	CP003847.1	1205976	1229834	23859	Active	0.91	Acinetobacter phage Ab105-1phi	Caudovirales; Myoviridae
BJAB0715	CP003847.1	1222779	1240363	17585	Active	0.95	Acinetobacter phage Ab105-1phi	Caudovirales; Myoviridae
BJAB0715	CP003847.1	2066828	2080155	13328	Active	0.86	Salmonella phage vB_SnwM_CGG4-1	Caudovirales; Myoviridae
BJAB0715	CP003847.1	2523399	2543091	19693	Active	0.99	Escherichia phage D6	Caudovirales; Myoviridae
BJAB0715	CP003847.1	2547607	2569254	21648	Ambiguous	0.7	Acinetobacter phage Bphi-B1251	Caudovirales; Siphoviridae
BJAB0715	CP003847.1	2552035	2564123	12089	Active	0.95	Acinetobacter phage Bphi-B1251	Caudovirales; Siphoviridae
BJAB0715	CP003847.1	3043278	3053788	10511	Ambiguous	0.76	Cyanophage S-RIM50	Caudovirales; Myoviridae
BJAB0868	CP003849.1	200126	212360	12235	Ambiguous	0.59	Moraxella phage Mcat16	Caudovirales; Siphoviridae
BJAB0868	CP003849.1	968321	1007568	39248	Active	0.88	Acinetobacter phage Ab105-1phi	Caudovirales; Myoviridae
BJAB0868	CP003849.1	1207423	1225270	17848	Active	0.84	Moraxella phage Mcat3	Caudovirales; Siphoviridae
BJAB0868	CP003849.1	1217148	1258400	41253	Ambiguous	0.67	Acinetobacter phage Bphi-B1251	Caudovirales; Siphoviridae
BJAB0868	CP003849.1	3149066	3203009	53944	Active	0.85	Acinetobacter phage Bphi-B1251	Caudovirales; Siphoviridae
BJAB07104	CP003846.1	975662	1003399	27738	Active	0.93	Acinetobacter bacteriophage AP22	Caudovirales; Myoviridae
BJAB07104	CP003846.1	1210784	1224545	13762	Active	0.84	Clostridium phage c-st	Caudovirales; Siphoviridae
BJAB07104	CP003846.1	1220496	1239270	18775	Active	0.98	Acinetobacter phage Ab105-1phi	Caudovirales; Myoviridae
BJAB07104	CP003846.1	1237180	1272184	35005	Active	0.84	Acinetobacter phage YMC11/11/R3177	Caudovirales; Siphoviridae
BJAB07104	CP003846.1	1252798	1286258	33461	Active	0.92	Acinetobacter phage YMC11/11/R3177	Caudovirales; Siphoviridae
BJAB07104	CP003846.1	1268385	1297850	29466	Active	0.94	Acinetobacter phage Bphi-B1251	Caudovirales; Siphoviridae
BJAB07104	CP003846.1	1579825	1642958	63134	Active	0.84	Acinetobacter phage Bphi-B1251	Caudovirales; Siphoviridae
C25	CP032743.1	1508987	1550604	41618	Active	0.86	Acinetobacter phage Ab105-1phi	Caudovirales; Myoviridae
C25	CP032743.1	1535824	1563513	27690	Ambiguous	0.63	Acinetobacter phage Bphi-B1251	Caudovirales; Siphoviridae
C25	CP032743.1	2646562	2681744	35183	Active	0.86	Aeromonas phage PX29	Caudovirales; Myoviridae
C25	CP032743.1	2656872	2686922	30051	Active	0.98	Lactobacillus phage P1	Caudovirales; Siphoviridae
C25	CP032743.1	2677057	2696256	19200	Active	0.86	Acinetobacter phage Bphi-B1251	Caudovirales; Siphoviridae
C25	CP032743.1	2855418	2880802	25385	Ambiguous	0.69	Salicola phage SCTP-2	Caudovirales; Myoviridae
C25	CP032743.1	2920645	2964584	43940	Ambiguous	0.66	Acinetobacter phage vB_AbaM_phiAbaA1	Caudovirales; Myoviridae
C25	CP032743.1	2940711	2956207	15497	Active	0.97	Enterobacteria phage CUS-3	Caudovirales; Podoviridae
CA-17	CP012587.1	206379	218618	12240	Ambiguous	0.59	Moraxella phage Mcat16	Caudovirales; Siphoviridae
CA-17	CP012587.1	1024302	1065373	41072	Active	0.94	Acinetobacter phage YMC11/11/R3177	Caudovirales; Siphoviridae
CAM180-1	CP044356.1	925981	970579	44599	Active	0.81	Ralstonia phage RSY1	Caudovirales; Myoviridae
CAM180-1	CP044356.1	963772	987265	23494	Active	0.89	Mannheimia phage vB_MhM_587AP1	Caudovirales; Myoviridae
CAM180-1	CP044356.1	1121715	1144531	22817	Active	0.83	Acinetobacter phage YMC11/11/R3177	Caudovirales; Siphoviridae
CAM180-1	CP044356.1	1143722	1165154	21433	Ambiguous	0.72	Acinetobacter phage Ab105-1phi	Caudovirales; Myoviridae
CAM180-1	CP044356.1	2139522	2159537	20016	Ambiguous	0.65	Arthrobacter phage Tribby	Caudovirales; Siphoviridae
CAM180-1	CP044356.1	2179559	2190242	10684	Ambiguous	0.73	Pseudomonas phage Skulduggery	Caudovirales; Podoviridae
CAM180-1	CP044356.1	2197760	2233632	35873	Active	0.94	Acinetobacter phage vB_AbaM_phiAbaA1	Caudovirales; Myoviridae
CAM180-1	CP044356.1	2286185	2304170	17986	Ambiguous	0.64	Moraxella phage Mcat19	Caudovirales; Siphoviridae
CBA7	CP020586.1	1174451	1192503	18053	Active	0.96	Acinetobacter phage Ab105-1phi	Caudovirales; Myoviridae
CBA7	CP020586.1	1193860	1226806	32947	Active	0.83	Acinetobacter phage Ab105-2phi	Caudovirales; Siphoviridae
CBA7	CP020586.1	1222948	1255195	32248	Active	0.96	Acinetobacter phage Bphi-B1251	Caudovirales; Siphoviridae
CBA7	CP020586.1	2209116	2266783	57668	Active	0.9	Acinetobacter phage Bphi-B1251	Caudovirales; Siphoviridae
CBA7	CP020586.1	2712383	2760490	48108	Active	0.94	Acinetobacter phage Ab105-1phi	Caudovirales; Myoviridae
CBA7	CP020586.1	2747315	2761780	14466	Active	0.9	Acinetobacter phage Ab105-1phi	Caudovirales; Myoviridae
CIAT758	CP038500.1	1234165	1268933	34769	Active	0.97	Acinetobacter phage vB_AbaS_TRS1	Caudovirales; Siphoviridae
CIAT758	CP038500.1	1265298	1312076	46779	Active	0.94	Acinetobacter phage vB_AbaS_TRS1	Caudovirales; Siphoviridae
CIAT758	CP038500.1	1524903	1541582	16680	Active	0.92	Mycobacterium phage LastHope	Caudovirales; Siphoviridae
CIAT758	CP038500.1	2220979	2255774	34796	Active	0.87	Acinetobacter phage Ab105-1phi	Caudovirales; Myoviridae
CIAT758	CP038500.1	2756997	2801074	44078	Active	0.82	Acinetobacter phage Bphi-B1251	Caudovirales; Siphoviridae
CIAT758	CP038500.1	2948815	2983910	35096	Ambiguous	0.76	Aeromonas phage PX29	Caudovirales; Myoviridae
CIP70.10	LN865143.1	485721	497975	12255	Ambiguous	0.63	Acinetobacter phage vB_AbaM_phiAbaA1	Caudovirales; Myoviridae
CIP70.10	LN865143.1	2697094	2747841	50748	Ambiguous	0.65	Mannheimia phage vB_MhM_3927AP2	Caudovirales; Myoviridae
CIP70.10	LN865143.1	2980637	2993690	13054	Ambiguous	0.64	Enterobacteria phage CUS-3	Caudovirales; Podoviridae
CIP70.10	LN865143.1	3775945	3787609	11665	Ambiguous	0.67	Yellowstone Lake virophage 6	Lavidaviridae; unclassified Lavidaviridae
CMC-CR-MDR-Ab4	CP016295.1	1520961	1563606	42646	Active	0.83	Acinetobacter phage Ab105-1phi	Caudovirales; Myoviridae
CMC-CR-MDR-Ab4	CP016295.1	1563955	1585792	21838	Ambiguous	0.74	Acinetobacter phage Ab105-2phi	Caudovirales; Siphoviridae
CMC-CR-MDR-Ab4	CP016295.1	2712714	2747901	35188	Active	0.89	Aeromonas phage PX29	Caudovirales; Myoviridae
CMC-CR-MDR-Ab4	CP016295.1	2732748	2748212	15465	Active	0.99	Bacillus phage PfEFR-4	Caudovirales; Siphoviridae
CMC-CR-MDR-Ab4	CP016295.1	2743212	2762875	19664	Active	0.87	Acinetobacter phage Bphi-B1251	Caudovirales; Siphoviridae
CMC-CR-MDR-Ab4	CP016295.1	2755445	2783419	27975	Ambiguous	0.57	Acinetobacter phage YMC11/11/R3177	Caudovirales; Siphoviridae
CMC-CR-MDR-Ab4	CP016295.1	2942521	2974429	31909	Ambiguous	0.58	Acinetobacter phage vB_AbaM_phiAbaA1	Caudovirales; Myoviridae
CMC-CR-MDR-Ab4	CP016295.1	2969194	3005144	35951	Ambiguous	0.74	Acinetobacter phage vB_AbaM_phiAbaA1	Caudovirales; Myoviridae
CMC-CR-MDR-Ab4	CP016295.1	2979894	2995390	15497	Active	0.97	Enterobacteria phage CUS-3	Caudovirales; Podoviridae
CMC-CR-MDR-Ab66	CP016300.1	1530295	1576618	46324	Active	0.92	Acinetobacter phage Ab105-2phi	Caudovirales; Siphoviridae
CMC-CR-MDR-Ab66	CP016300.1	2711342	2746524	35183	Active	0.87	Aeromonas phage PX29	Caudovirales; Myoviridae
CMC-CR-MDR-Ab66	CP016300.1	2731372	2746836	15465	Active	0.99	Bacillus phage PfEFR-4	Caudovirales; Siphoviridae
CMC-CR-MDR-Ab66	CP016300.1	2741837	2761202	19366	Active	0.86	Acinetobacter phage Bphi-B1251	Caudovirales; Siphoviridae
CMC-CR-MDR-Ab66	CP016300.1	2754069	2781747	27679	Ambiguous	0.57	Acinetobacter phage YMC11/11/R3177	Caudovirales; Siphoviridae
CMC-CR-MDR-Ab66	CP016300.1	2940849	2972757	31909	Ambiguous	0.6	Acinetobacter phage vB_AbaM_phiAbaA1	Caudovirales; Myoviridae
CMC-CR-MDR-Ab66	CP016300.1	2967522	3003470	35949	Ambiguous	0.74	Acinetobacter phage vB_AbaM_phiAbaA1	Caudovirales; Myoviridae
CMC-CR-MDR-Ab66	CP016300.1	2978221	2993718	15498	Active	0.97	Enterobacteria phage CUS-3	Caudovirales; Podoviridae
CMC-MDR-Ab59	CP016298.1	1524625	1570850	46226	Active	0.85	Acinetobacter phage Ab105-1phi	Caudovirales; Myoviridae
CMC-MDR-Ab59	CP016298.1	2703703	2738885	35183	Active	0.87	Aeromonas phage PX29	Caudovirales; Myoviridae
CMC-MDR-Ab59	CP016298.1	2723733	2739197	15465	Active	0.99	Bacillus phage PfEFR-4	Caudovirales; Siphoviridae
CMC-MDR-Ab59	CP016298.1	2734198	2753563	19366	Active	0.86	Acinetobacter phage Bphi-B1251	Caudovirales; Siphoviridae
CMC-MDR-Ab59	CP016298.1	2746430	2774108	27679	Ambiguous	0.57	Acinetobacter phage YMC11/11/R3177	Caudovirales; Siphoviridae
CMC-MDR-Ab59	CP016298.1	2933209	2965117	31909	Ambiguous	0.58	Acinetobacter phage vB_AbaM_phiAbaA1	Caudovirales; Myoviridae
CMC-MDR-Ab59	CP016298.1	2959281	2998395	39115	Ambiguous	0.67	Acinetobacter phage vB_AbaM_phiAbaA1	Caudovirales; Myoviridae
CMC-MDR-Ab59	CP016298.1	2970597	2986093	15497	Active	0.97	Enterobacteria phage CUS-3	Caudovirales; Podoviridae
D36	CP012952.1	400479	411288	10810	Ambiguous	0.51	N/A	Uncharacterised
D36	CP012952.1	779567	820479	40913	Active	0.95	Psychrobacter phage Psymv2	Caudovirales; Siphoviridae
D36	CP012952.1	1202878	1244208	41331	Ambiguous	0.74	Acinetobacter phage Ab105-2phi	Caudovirales; Siphoviridae
D36	CP012952.1	1223500	1257918	34419	Ambiguous	0.79	Acinetobacter phage Ab105-2phi	Caudovirales; Siphoviridae
D36	CP012952.1	1575773	1619610	43838	Ambiguous	0.54	Burkholderia phage KS9	Caudovirales; Siphoviridae
D36	CP012952.1	1974349	2000044	25696	Ambiguous	0.77	Streptococcus phage P0095	Caudovirales; Siphoviridae
D36	CP012952.1	2827354	2866637	39284	Active	0.81	Lactobacillus phage LpeD	Caudovirales; Herelleviridae
D36	CP012952.1	2858217	2879565	21349	Ambiguous	0.8	Acinetobacter phage Bphi-B1251	Caudovirales; Siphoviridae
D36	CP012952.1	2858348	2879646	21299	Active	0.81	Acinetobacter phage Bphi-B1251	Caudovirales; Siphoviridae
D36	CP012952.1	3029358	3045031	15674	Active	0.86	Cellulophaga phage phi4:1_18	Caudovirales; Podoviridae
D36	CP012952.1	3093577	3118766	25190	Active	0.97	Acinetobacter phage vB_AbaM_phiAbaA1	Caudovirales; Myoviridae
D36	CP012952.1	3860732	3872544	11813	Ambiguous	0.69	Escherichia phage PE37	Caudovirales; Myoviridae
D1279779	CP003967.2	193724	213550	19827	Ambiguous	0.57	Moraxella phage Mcat16	Caudovirales; Siphoviridae
D1279779	CP003967.2	951793	963191	11399	Ambiguous	0.7	N/A	Uncharacterised
D1279779	CP003967.2	1086331	1112357	26027	Ambiguous	0.56	Acinetobacter phage YMC11/11/R3177	Caudovirales; Siphoviridae
D1279779	CP003967.2	1106625	1157667	51043	Active	0.97	Acinetobacter phage Bphi-B1251	Caudovirales; Siphoviridae
D1279779	CP003967.2	1127003	1158858	31856	Active	0.87	Acinetobacter phage Bphi-B1251	Caudovirales; Siphoviridae
D1279779	CP003967.2	1209179	1275841	66663	Ambiguous	0.66	Acinetobacter phage Bphi-B1251	Caudovirales; Siphoviridae
D1279779	CP003967.2	3551624	3562806	11183	Ambiguous	0.74	Cellulophaga phage phi14:2	Caudovirales; Podoviridae
DA33098	CP029569.1	718944	783710	64767	Ambiguous	0.77	Acinetobacter phage Ab105-2phi	Caudovirales; Siphoviridae
DA33098	CP029569.1	1154506	1207034	52529	Active	0.83	Acinetobacter phage Ab105-2phi	Caudovirales; Siphoviridae
DA33098	CP029569.1	1279587	1311057	31471	Ambiguous	0.64	Clostridium phage c-st	Caudovirales; Siphoviridae
DA33098	CP029569.1	1302653	1332172	29520	Active	0.93	Acinetobacter phage Bphi-B1251	Caudovirales; Siphoviridae
DA33098	CP029569.1	1687871	1733368	45498	Active	0.9	Acinetobacter phage Bphi-B1251	Caudovirales; Siphoviridae
DA33098	CP029569.1	2671465	2681857	10393	Ambiguous	0.64	Campylobacter phage CJIE4-4	Caudovirales; Siphoviridae
DA33098	CP029569.1	2852078	2886884	34807	Active	0.94	Acinetobacter phage Bphi-B1251	Caudovirales; Siphoviridae
DA33098	CP029569.1	2878683	2900946	22264	Ambiguous	0.53	Acinetobacter phage Bphi-B1251	Caudovirales; Siphoviridae
DA33382	CP030106.1	907416	927218	19803	Ambiguous	0.72	N/A	Uncharacterised
DA33382	CP030106.1	1205530	1234890	29361	Active	0.87	Acinetobacter phage Ab105-1phi	Caudovirales; Myoviridae
DA33382	CP030106.1	1345239	1379487	34249	Ambiguous	0.57	Acinetobacter phage Ab105-1phi	Caudovirales; Myoviridae
DA33382	CP030106.1	2527268	2549680	22413	Active	0.99	Acinetobacter phage vB_AbaS_TRS1	Caudovirales; Siphoviridae
DA33382	CP030106.1	2527453	2549825	22373	Active	0.99	Acinetobacter phage vB_AbaS_TRS1	Caudovirales; Siphoviridae
DA33382	CP030106.1	2597230	2632625	35396	Ambiguous	0.67	Aeromonas phage SW69-9	Caudovirales; Myoviridae
DA33382	CP030106.1	2615010	2645232	30223	Active	0.99	Acinetobacter phage Bphi-B1251	Caudovirales; Siphoviridae
DA33382	CP030106.1	2625881	2666864	40984	Active	0.83	Acinetobacter phage Bphi-B1251	Caudovirales; Siphoviridae
DA33382	CP030106.1	2695416	2726207	30792	Ambiguous	0.63	Klebsiella phage vB_KpnM_BIS47	Caudovirales; Myoviridae
DA33382	CP030106.1	2716300	2759785	43486	Active	0.91	Acinetobacter phage YMC11/11/R3177	Caudovirales; Siphoviridae
DS002	CP027704.1	6228	16979	10752	Ambiguous	0.57	N/A	Uncharacterised
DS002	CP027704.1	6317	17053	10737	Ambiguous	0.57	N/A	Uncharacterised
DU202	CP017152.1	967023	1011940	44918	Ambiguous	0.72	Acinetobacter phage Ab105-1phi	Caudovirales; Myoviridae
DU202	CP017152.1	1031422	1044100	12679	Ambiguous	0.51	Enterobacteria phage CUS-3	Caudovirales; Podoviridae
DU202	CP017152.1	1214336	1224570	10235	Ambiguous	0.8	Clostridium phage c-st	Caudovirales; Siphoviridae
DU202	CP017152.1	1223396	1242649	19254	Active	0.97	Acinetobacter phage Ab105-1phi	Caudovirales; Myoviridae
DU202	CP017152.1	1300481	1331113	30633	Ambiguous	0.54	Escherichia phage PBECO 4	Caudovirales; Myoviridae
DU202	CP017152.1	1862560	1886291	23732	Ambiguous	0.52	Vibriophage phi-pp2	Caudovirales; Myoviridae
DU202	CP017152.1	1871793	1917552	45760	Active	0.92	Acinetobacter phage vB_AbaS_TRS1	Caudovirales; Siphoviridae
DU202	CP017152.1	2153143	2197037	43895	Ambiguous	0.63	Acinetobacter phage YMC11/11/R3177	Caudovirales; Siphoviridae
DU202	CP017152.1	2508897	2565849	56953	Active	0.81	Acinetobacter phage Bphi-B1251	Caudovirales; Siphoviridae
DU202	CP017152.1	2821426	2850611	29186	Active	0.97	Acinetobacter phage vB_AbaS_TRS1	Caudovirales; Siphoviridae
DU202	CP017152.1	2948572	2980313	31742	Ambiguous	0.64	Klebsiella phage vB_KpnM_KB57	Caudovirales; Myoviridae
DU202	CP017152.1	2957301	2993818	36518	Active	0.97	Acinetobacter phage YMC11/11/R3177	Caudovirales; Siphoviridae
E47	CP042556.1	2604433	2646909	42477	Active	0.96	Acinetobacter phage vB_AbaS_TRS1	Caudovirales; Siphoviridae
E47	CP042556.1	3126034	3173654	47621	Ambiguous	0.59	Moraxella phage Mcat17	Caudovirales; Siphoviridae
EC	CP038262.1	1117471	1128199	10729	Ambiguous	0.59	Moraxella phage Mcat17	Caudovirales; Siphoviridae
EC	CP038262.1	1520373	1564560	44188	Active	0.93	Acinetobacter phage Bphi-B1251	Caudovirales; Siphoviridae
EC	CP038262.1	2082124	2101919	19796	Ambiguous	0.5	Bacillus phage proCM3	Caudovirales; Siphoviridae
EC	CP038262.1	2082221	2102020	19800	Ambiguous	0.5	Bacillus phage proCM3	Caudovirales; Siphoviridae
EC	CP038262.1	2582114	2638173	56060	Active	0.83	Acinetobacter phage Bphi-B1251	Caudovirales; Siphoviridae
EC	CP038262.1	2630824	2674549	43726	Ambiguous	0.57	Acinetobacter phage Ab105-2phi	Caudovirales; Siphoviridae
EC	CP038262.1	2794480	2808499	14020	Ambiguous	0.53	Moraxella phage Mcat19	Caudovirales; Siphoviridae
EH	CP038258.1	844057	869556	25500	Active	0.98	Acinetobacter phage Ab105-2phi	Caudovirales; Siphoviridae
EH	CP038258.1	1117574	1154718	37145	Active	1	Acinetobacter phage Ab105-2phi	Caudovirales; Siphoviridae
EH	CP038258.1	1934746	1949242	14497	Ambiguous	0.55	Salmonella phage vB_SnwM_CGG4-1	Caudovirales; Myoviridae
EH	CP038258.1	2163213	2204060	40848	Active	0.88	Acinetobacter phage YMC11/11/R3177	Caudovirales; Siphoviridae
EH	CP038258.1	3491786	3520778	28993	Ambiguous	0.7	Aeromonas phage phiAS5	Caudovirales; Myoviridae
FDAARGOS_533	CP033768.1	1191855	1216445	24591	Ambiguous	0.62	Acinetobacter phage Bphi-B1251	Caudovirales; Siphoviridae
FDAARGOS_533	CP033768.1	1867360	1880353	12994	Active	0.81	uncultured phage crAssphage	Caudovirales; Podoviridae
FDAARGOS_533	CP033768.1	2184824	2230556	45733	Ambiguous	0.77	Acinetobacter phage Ab105-1phi	Caudovirales; Myoviridae
FDAARGOS_533	CP033768.1	2426800	2439371	12572	Ambiguous	0.76	Prochlorococcus phage P-SSM7	Caudovirales; Myoviridae
FDAARGOS_540	CP033754.1	1607872	1658169	50298	Active	0.85	Moraxella phage Mcat7	Caudovirales; Siphoviridae
FDAARGOS_540	CP033754.1	2097663	2126995	29333	Active	0.93	Acinetobacter phage Bphi-B1251	Caudovirales; Siphoviridae
FDAARGOS_540	CP033754.1	2126775	2150851	24077	Ambiguous	0.61	Acinetobacter phage Ab105-2phi	Caudovirales; Siphoviridae
FDAARGOS_540	CP033754.1	2393337	2457259	63923	Ambiguous	0.5	Acinetobacter phage vB_AbaS_TRS1	Caudovirales; Siphoviridae
FDAARGOS_540	CP033754.1	2437155	2460941	23787	Ambiguous	0.78	Acinetobacter phage vB_AbaS_TRS1	Caudovirales; Siphoviridae
FDAARGOS_540	CP033754.1	3241931	3285437	43507	Active	0.86	Moraxella phage Mcat16	Caudovirales; Siphoviridae
HRAB-85	CP018143.1	1252473	1299313	46841	Active	0.84	Acinetobacter phage Ab105-1phi	Caudovirales; Myoviridae
HRAB-85	CP018143.1	1256460	1272222	15763	Ambiguous	0.54	Moraxella phage Mcat1	Caudovirales; Siphoviridae
HRAB-85	CP018143.1	1559712	1600780	41069	Active	0.84	Acinetobacter phage Ab105-1phi	Caudovirales; Myoviridae
HRAB-85	CP018143.1	1587398	1615577	28180	Ambiguous	0.56	Acinetobacter phage Bphi-B1251	Caudovirales; Siphoviridae
HRAB-85	CP018143.1	2725278	2754121	28844	Active	0.96	Aeromonas phage PX29	Caudovirales; Myoviridae
HRAB-85	CP018143.1	2742262	2766864	24603	Ambiguous	0.79	Acinetobacter phage Ab105-1phi	Caudovirales; Myoviridae
HRAB-85	CP018143.1	2759399	2795671	36273	Active	0.96	Acinetobacter phage Ab105-1phi	Caudovirales; Myoviridae
HRAB-85	CP018143.1	2781148	2803599	22452	Active	0.98	Acinetobacter phage Bphi-B1251	Caudovirales; Siphoviridae
HRAB-85	CP018143.1	2786166	2819609	33444	Active	0.91	Acinetobacter phage Bphi-B1251	Caudovirales; Siphoviridae
HRAB-85	CP018143.1	2967788	2993192	25405	Ambiguous	0.8	Salicola phage SCTP-2	Caudovirales; Myoviridae
HRAB-85	CP018143.1	3032054	3083741	51688	Active	0.81	Acinetobacter phage vB_AbaM_phiAbaA1	Caudovirales; Myoviridae
HWBA8	CP020597.1	1334111	1383784	49674	Active	0.81	Acinetobacter phage Ab105-1phi	Caudovirales; Myoviridae
HWBA8	CP020597.1	2377581	2419702	42122	Active	0.91	Acinetobacter phage Ab105-1phi	Caudovirales; Myoviridae
HWBA8	CP020597.1	2403025	2428761	25737	Ambiguous	0.57	Acinetobacter phage Ab105-1phi	Caudovirales; Myoviridae
HWBA8	CP020597.1	2737267	2767648	30382	Ambiguous	0.59	Moraxella phage Mcat14	Caudovirales; Siphoviridae
HWBA8	CP020597.1	2756310	2791455	35146	Active	0.97	Acinetobacter phage Bphi-B1251	Caudovirales; Siphoviridae
HWBA8	CP020597.1	2852139	2899768	47630	Ambiguous	0.79	Acinetobacter phage vB_AbaS_TRS1	Caudovirales; Siphoviridae
IOMTU 433	AP014649.1	1043503	1074346	30844	Active	0.96	Acinetobacter phage vB_AbaS_TRS1	Caudovirales; Siphoviridae
IOMTU 433	AP014649.1	1043700	1074418	30719	Active	0.96	Acinetobacter phage vB_AbaS_TRS1	Caudovirales; Siphoviridae
IOMTU 433	AP014649.1	1056639	1074278	17640	Active	0.9	Acinetobacter phage vB_AbaS_TRS1	Caudovirales; Siphoviridae
IOMTU 433	AP014649.1	1600713	1647713	47001	Active	0.87	Acinetobacter phage Ab105-2phi	Caudovirales; Siphoviridae
IOMTU 433	AP014649.1	2678545	2699724	21180	Ambiguous	0.54	Cronobacter phage vB_CsaM_GAP32	Caudovirales; Myoviridae
IOMTU 433	AP014649.1	2690092	2730998	40907	Ambiguous	0.76	Acinetobacter phage Bphi-B1251	Caudovirales; Siphoviridae
IOMTU 433	AP014649.1	2855667	2890760	35094	Active	0.87	Aeromonas phage PX29	Caudovirales; Myoviridae
IOMTU 433	AP014649.1	2882907	2902154	19248	Active	0.95	Acinetobacter phage YMC11/11/R3177	Caudovirales; Siphoviridae
IOMTU 433	AP014649.1	3791150	3802961	11812	Ambiguous	0.62	Escherichia phage PE37	Caudovirales; Myoviridae
J9	CP041587.1	1099202	1131980	32779	Ambiguous	0.67	Moraxella phage Mcat3	Caudovirales; Siphoviridae
J9	CP041587.1	1105806	1153840	48035	Active	0.84	Acinetobacter phage Bphi-B1251	Caudovirales; Siphoviridae
J9	CP041587.1	1143963	1175592	31630	Active	0.9	Acinetobacter phage Ab105-2phi	Caudovirales; Siphoviridae
JBA13	CP020584.1	1186418	1238985	52568	Active	0.88	Acinetobacter phage YMC11/11/R3177	Caudovirales; Siphoviridae
JBA13	CP020584.1	1222964	1241896	18933	Active	0.89	Acinetobacter phage YMC11/11/R3177	Caudovirales; Siphoviridae
JBA13	CP020584.1	1247626	1301722	54097	Active	0.95	Acinetobacter phage Ab105-2phi	Caudovirales; Siphoviridae
JBA13	CP020584.1	2726348	2761530	35183	Active	0.87	Aeromonas phage PX29	Caudovirales; Myoviridae
JBA13	CP020584.1	2746378	2761842	15465	Active	0.99	Bacillus phage PfEFR-4	Caudovirales; Siphoviridae
JBA13	CP020584.1	2756843	2776208	19366	Active	0.86	Acinetobacter phage Bphi-B1251	Caudovirales; Siphoviridae
JBA13	CP020584.1	2769075	2796753	27679	Ambiguous	0.57	Acinetobacter phage YMC11/11/R3177	Caudovirales; Siphoviridae
JBA13	CP020584.1	2980072	3031778	51707	Ambiguous	0.56	Acinetobacter phage vB_AbaM_phiAbaA1	Caudovirales; Myoviridae
K09-14	CP043953.1	1276894	1307803	30910	Active	0.91	Acinetobacter phage vB_AbaS_TRS1	Caudovirales; Siphoviridae
K09-14	CP043953.1	2851533	2871429	19897	Active	0.99	Acinetobacter phage Ab105-2phi	Caudovirales; Siphoviridae
K09-14	CP043953.1	2869367	2892282	22916	Active	0.88	Acinetobacter phage Ab105-1phi	Caudovirales; Myoviridae
KAB01	CP017642.1	202375	214616	12242	Ambiguous	0.59	Moraxella phage Mcat16	Caudovirales; Siphoviridae
KAB01	CP017642.1	951134	983742	32609	Ambiguous	0.51	Escherichia phage Pollock	Caudovirales; Podoviridae
KAB01	CP017642.1	960144	1001010	40867	Ambiguous	0.76	Acinetobacter bacteriophage AP22	Caudovirales; Myoviridae
KAB01	CP017642.1	999809	1014150	14342	Ambiguous	0.71	Enterobacteria phage CUS-3	Caudovirales; Podoviridae
KAB01	CP017642.1	1036165	1061494	25330	Ambiguous	0.65	Acinetobacter phage vB_AbaM_phiAbaA1	Caudovirales; Myoviridae
KAB01	CP017642.1	1223138	1240934	17797	Active	0.84	Moraxella phage Mcat3	Caudovirales; Siphoviridae
KAB01	CP017642.1	1241217	1258799	17583	Active	0.98	Acinetobacter phage Ab105-1phi	Caudovirales; Myoviridae
KAB01	CP017642.1	2380283	2437066	56784	Ambiguous	0.69	Acinetobacter phage Bphi-B1251	Caudovirales; Siphoviridae
KAB02	CP017644.1	957564	998886	41323	Active	0.89	Acinetobacter phage Ab105-1phi	Caudovirales; Myoviridae
KAB02	CP017644.1	1196382	1214179	17798	Active	0.84	Moraxella phage Mcat3	Caudovirales; Siphoviridae
KAB02	CP017644.1	1214462	1232045	17584	Active	0.98	Acinetobacter phage Ab105-1phi	Caudovirales; Myoviridae
KAB02	CP017644.1	2319154	2344804	25651	Ambiguous	0.65	Acinetobacter phage Ab105-2phi	Caudovirales; Siphoviridae
KAB02	CP017644.1	2323893	2380196	56304	Ambiguous	0.65	Acinetobacter phage Bphi-B1251	Caudovirales; Siphoviridae
KAB02	CP017644.1	2706842	2756917	50076	Active	0.97	Acinetobacter phage Bphi-B1251	Caudovirales; Siphoviridae
KAB02	CP017644.1	2928259	2957734	29476	Ambiguous	0.51	N/A	Uncharacterised
KAB02	CP017644.1	2949634	2983985	34352	Active	0.95	Acinetobacter phage YMC11/11/R3177	Caudovirales; Siphoviridae
KAB03	CP017646.1	201336	213575	12240	Ambiguous	0.59	Moraxella phage Mcat16	Caudovirales; Siphoviridae
KAB03	CP017646.1	977026	1009635	32610	Ambiguous	0.64	Escherichia phage Pollock	Caudovirales; Podoviridae
KAB03	CP017646.1	986036	1025857	39822	Active	0.9	Acinetobacter bacteriophage AP22	Caudovirales; Myoviridae
KAB03	CP017646.1	1024657	1038997	14341	Ambiguous	0.71	Enterobacteria phage CUS-3	Caudovirales; Podoviridae
KAB03	CP017646.1	1061012	1086341	25330	Ambiguous	0.64	Acinetobacter phage vB_AbaM_phiAbaA1	Caudovirales; Myoviridae
KAB03	CP017646.1	1249029	1266826	17798	Active	0.84	Moraxella phage Mcat3	Caudovirales; Siphoviridae
KAB03	CP017646.1	1267122	1284705	17584	Active	0.98	Acinetobacter phage Ab105-1phi	Caudovirales; Myoviridae
KAB03	CP017646.1	2428376	2467961	39586	Ambiguous	0.76	Acinetobacter phage YMC11/11/R3177	Caudovirales; Siphoviridae
KAB04	CP017648.1	1220720	1267199	46480	Active	0.94	Acinetobacter phage Bphi-B1251	Caudovirales; Siphoviridae
KAB04	CP017648.1	1250488	1267526	17039	Ambiguous	0.5	Acinetobacter phage Bphi-B1251	Caudovirales; Siphoviridae
KAB04	CP017648.1	1620837	1660659	39823	Active	0.86	Acinetobacter phage Ab105-1phi	Caudovirales; Myoviridae
KAB04	CP017648.1	2613327	2623719	10393	Ambiguous	0.64	Campylobacter phage CJIE4-4	Caudovirales; Siphoviridae
KAB04	CP017648.1	2746623	2781806	35184	Active	0.83	Aeromonas phage PX29	Caudovirales; Myoviridae
KAB04	CP017648.1	2756934	2787163	30230	Active	0.92	Lactobacillus phage P1	Caudovirales; Siphoviridae
KAB04	CP017648.1	2789568	2803370	13803	Active	0.9	Acinetobacter phage YMC11/11/R3177	Caudovirales; Siphoviridae
KAB04	CP017648.1	3005525	3051179	45655	Ambiguous	0.65	Acinetobacter phage vB_AbaM_phiAbaA1	Caudovirales; Myoviridae
KAB05	CP017650.1	212581	224821	12241	Ambiguous	0.59	Moraxella phage Mcat16	Caudovirales; Siphoviridae
KAB05	CP017650.1	957302	999683	42382	Active	0.91	Acinetobacter phage Ab105-1phi	Caudovirales; Myoviridae
KAB05	CP017650.1	1197194	1214988	17795	Active	0.84	Moraxella phage Mcat3	Caudovirales; Siphoviridae
KAB05	CP017650.1	1215271	1232853	17583	Active	0.98	Acinetobacter phage Ab105-1phi	Caudovirales; Myoviridae
KAB05	CP017650.1	2662930	2718516	55587	Active	0.89	Acinetobacter phage Bphi-B1251	Caudovirales; Siphoviridae
KAB05	CP017650.1	2713512	2735663	22152	Ambiguous	0.75	Acinetobacter phage Ab105-2phi	Caudovirales; Siphoviridae
KAB05	CP017650.1	2719927	2770979	51053	Active	0.96	Acinetobacter phage Ab105-2phi	Caudovirales; Siphoviridae
KAB06	CP017652.1	212585	224826	12242	Ambiguous	0.59	Moraxella phage Mcat16	Caudovirales; Siphoviridae
KAB06	CP017652.1	957334	999716	42383	Active	0.91	Acinetobacter phage Ab105-1phi	Caudovirales; Myoviridae
KAB06	CP017652.1	1197228	1215024	17797	Active	0.84	Moraxella phage Mcat3	Caudovirales; Siphoviridae
KAB06	CP017652.1	1215307	1232891	17585	Active	0.98	Acinetobacter phage Ab105-1phi	Caudovirales; Myoviridae
KAB06	CP017652.1	2663001	2718588	55588	Active	0.88	Acinetobacter phage Bphi-B1251	Caudovirales; Siphoviridae
KAB06	CP017652.1	2713584	2735736	22153	Ambiguous	0.75	Acinetobacter phage Ab105-2phi	Caudovirales; Siphoviridae
KAB06	CP017652.1	2719999	2771053	51055	Active	0.96	Acinetobacter phage Ab105-2phi	Caudovirales; Siphoviridae
KAB07	CP017654.1	207203	219443	12241	Ambiguous	0.59	Moraxella phage Mcat16	Caudovirales; Siphoviridae
KAB07	CP017654.1	952118	995689	43572	Active	0.92	Acinetobacter phage Ab105-1phi	Caudovirales; Myoviridae
KAB07	CP017654.1	1193204	1211000	17797	Active	0.84	Moraxella phage Mcat3	Caudovirales; Siphoviridae
KAB07	CP017654.1	1211283	1228867	17585	Active	0.98	Acinetobacter phage Ab105-1phi	Caudovirales; Myoviridae
KAB07	CP017654.1	2699964	2748383	48420	Active	0.95	Acinetobacter phage Ab105-2phi	Caudovirales; Siphoviridae
KAB07	CP017654.1	2729904	2759597	29694	Active	0.83	Acinetobacter phage Ab105-2phi	Caudovirales; Siphoviridae
KAB07	CP017654.1	2731098	2783056	51959	Active	0.97	Acinetobacter phage Ab105-2phi	Caudovirales; Siphoviridae
KAB08	CP017656.1	207335	219575	12241	Ambiguous	0.59	Moraxella phage Mcat16	Caudovirales; Siphoviridae
KAB08	CP017656.1	956925	980341	23417	Active	0.93	Acinetobacter phage Ab105-1phi	Caudovirales; Myoviridae
KAB08	CP017656.1	991789	1004438	12650	Ambiguous	0.62	Enterobacteria phage CUS-3	Caudovirales; Podoviridae
KAB08	CP017656.1	1194935	1212731	17797	Active	0.84	Moraxella phage Mcat3	Caudovirales; Siphoviridae
KAB08	CP017656.1	1213027	1230617	17591	Active	0.97	Acinetobacter phage Ab105-1phi	Caudovirales; Myoviridae
KAB08	CP017656.1	2320740	2374648	53909	Active	0.95	Acinetobacter phage Bphi-B1251	Caudovirales; Siphoviridae
KAB08	CP017656.1	2726224	2782491	56268	Active	0.81	Acinetobacter phage Bphi-B1251	Caudovirales; Siphoviridae
KBN10P02143	CP013924.1	977708	1017756	40049	Active	0.88	Acinetobacter phage Bphi-B1251	Caudovirales; Siphoviridae
KBN10P02143	CP013924.1	1011006	1084406	73401	Active	0.9	Acinetobacter phage Bphi-B1251	Caudovirales; Siphoviridae
KBN10P02143	CP013924.1	1012850	1042573	29724	Ambiguous	0.78	Acinetobacter phage Bphi-B1251	Caudovirales; Siphoviridae
KBN10P02143	CP013924.1	1625526	1686505	60980	Active	0.83	Acinetobacter phage Bphi-B1251	Caudovirales; Siphoviridae
KBN10P02143	CP013924.1	1660792	1707877	47086	Active	0.91	Acinetobacter phage Bphi-B1251	Caudovirales; Siphoviridae
KBN10P02143	CP013924.1	1675076	1727797	52722	Active	0.89	Acinetobacter phage Bphi-B1251	Caudovirales; Siphoviridae
KBN10P02143	CP013924.1	1700381	1731806	31426	Ambiguous	0.71	Acinetobacter phage Bphi-B1251	Caudovirales; Siphoviridae
KBN10P02143	CP013924.1	2670278	2680670	10393	Ambiguous	0.64	Campylobacter phage CJIE4-4	Caudovirales; Siphoviridae
KBN10P02143	CP013924.1	2827836	2875168	47333	Ambiguous	0.58	Escherichia phage PBECO 4	Caudovirales; Myoviridae
KBN10P02143	CP013924.1	2858878	2874342	15465	Active	0.99	Bacillus phage PfEFR-4	Caudovirales; Siphoviridae
KBN10P02143	CP013924.1	2869343	2888708	19366	Active	0.89	Acinetobacter phage Bphi-B1251	Caudovirales; Siphoviridae
KBN10P02143	CP013924.1	2881589	2909268	27680	Ambiguous	0.57	Acinetobacter phage YMC11/11/R3177	Caudovirales; Siphoviridae
KBN10P02143	CP013924.1	3094657	3145075	50419	Ambiguous	0.52	Acinetobacter phage vB_AbaM_phiAbaA1	Caudovirales; Myoviridae
LAC4	CP018677.1	927536	941196	13661	Ambiguous	0.57	Acinetobacter phage Ab105-1phi	Caudovirales; Myoviridae
LAC4	CP018677.1	2009695	2023250	13556	Ambiguous	0.66	N/A	Uncharacterised
LAC4	CP018677.1	2057678	2082944	25267	Ambiguous	0.78	Lactobacillus phage P1	Caudovirales; Siphoviridae
LAC4	CP018677.1	2357312	2389717	32406	Active	0.94	Acinetobacter phage Ab105-1phi	Caudovirales; Myoviridae
LAC4	CP018677.1	2455787	2470739	14953	Ambiguous	0.61	Staphylococcus phage phiIBB-SEP1	Caudovirales; Herelleviridae
LAC4	CP018677.1	2712730	2759420	46691	Ambiguous	0.68	Acinetobacter phage vB_AbaS_TRS1	Caudovirales; Siphoviridae
LAC4	CP018677.1	2718939	2735446	16508	Active	0.92	N/A	Uncharacterised
LAC4	CP018677.1	2997949	3008459	10511	Ambiguous	0.63	Cyanophage S-RIM50	Caudovirales; Myoviridae
LAC4	CP018677.1	3843825	3855365	11541	Ambiguous	0.6	Lactococcus phage P162	Caudovirales; Siphoviridae
LAC-4	CP007712.1	536291	552049	15759	Ambiguous	0.65	Moraxella phage Mcat16	Caudovirales; Siphoviridae
LAC-4	CP007712.1	958514	971609	13096	Ambiguous	0.61	Prochlorococcus phage P-SSM2	Caudovirales; Myoviridae
LAC-4	CP007712.1	1225731	1255780	30050	Active	0.95	Acinetobacter phage vB_AbaS_TRS1	Caudovirales; Siphoviridae
LAC-4	CP007712.1	1225962	1255864	29903	Active	0.95	Acinetobacter phage vB_AbaS_TRS1	Caudovirales; Siphoviridae
LAC-4	CP007712.1	1565221	1614463	49243	Active	0.83	Acinetobacter phage Bphi-B1251	Caudovirales; Siphoviridae
LAC-4	CP007712.1	1683984	1704512	20529	Ambiguous	0.72	Bacillus phage phi4J1	Caudovirales; Siphoviridae
LAC-4	CP007712.1	1729907	1743251	13345	Ambiguous	0.55	Acinetobacter phage vB_AbaM_phiAbaA1	Caudovirales; Myoviridae
LAC-4	CP007712.1	1870681	1905998	35318	Ambiguous	0.53	Moraxella phage Mcat3	Caudovirales; Siphoviridae
LAC-4	CP007712.1	1880627	1909626	29000	Ambiguous	0.67	Moraxella phage Mcat3	Caudovirales; Siphoviridae
LAC-4	CP007712.1	1991171	2003633	12463	Ambiguous	0.57	N/A	Uncharacterised
LAC-4	CP007712.1	3009594	3025407	15814	Ambiguous	0.77	Acinetobacter phage Ab105-1phi	Caudovirales; Myoviridae
LAC-4	CP007712.1	3045864	3058862	12999	Active	0.97	Pectobacterium phage ZF40	Caudovirales; Myoviridae
MDR-CQ	CP019114.1	183947	196187	12241	Ambiguous	0.59	Moraxella phage Mcat16	Caudovirales; Siphoviridae
MDR-CQ	CP019114.1	927753	960362	32610	Ambiguous	0.5	Escherichia phage Pollock	Caudovirales; Podoviridae
MDR-CQ	CP019114.1	936763	976585	39823	Ambiguous	0.77	Acinetobacter bacteriophage AP22	Caudovirales; Myoviridae
MDR-CQ	CP019114.1	975088	986459	11372	Ambiguous	0.58	Enterobacteria phage CUS-3	Caudovirales; Podoviridae
MDR-CQ	CP019114.1	1007062	1031323	24262	Ambiguous	0.65	Acinetobacter phage vB_AbaM_phiAbaA1	Caudovirales; Myoviridae
MDR-CQ	CP019114.1	1202069	1215861	13793	Active	0.85	Clostridium phage c-st	Caudovirales; Siphoviridae
MDR-CQ	CP019114.1	1211813	1230586	18774	Active	0.98	Acinetobacter phage Ab105-1phi	Caudovirales; Myoviridae
MDR-CQ	CP019114.1	2345305	2401047	55743	Ambiguous	0.72	Acinetobacter phage Bphi-B1251	Caudovirales; Siphoviridae
MDR-TJ	CP003500.1	986888	1036068	49181	Active	0.92	Acinetobacter phage Bphi-B1251	Caudovirales; Siphoviridae
MDR-TJ	CP003500.1	1562587	1602563	39977	Ambiguous	0.75	Acinetobacter phage Ab105-1phi	Caudovirales; Myoviridae
MDR-TJ	CP003500.1	1596713	1618893	22181	Ambiguous	0.69	Acinetobacter phage Ab105-1phi	Caudovirales; Myoviridae
MDR-TJ	CP003500.1	2743578	2772419	28842	Active	0.97	Aeromonas phage PX29	Caudovirales; Myoviridae
MDR-TJ	CP003500.1	2752178	2783535	31358	Active	0.92	Acinetobacter phage Ab105-1phi	Caudovirales; Myoviridae
MDR-TJ	CP003500.1	2777697	2813969	36273	Active	0.97	Acinetobacter phage Ab105-1phi	Caudovirales; Myoviridae
MDR-TJ	CP003500.1	2799446	2821896	22451	Active	0.99	Acinetobacter phage Bphi-B1251	Caudovirales; Siphoviridae
MDR-TJ	CP003500.1	2804465	2837906	33442	Active	0.91	Acinetobacter phage YMC11/11/R3177	Caudovirales; Siphoviridae
MDR-UNC	CP031444.1	970475	1003084	32610	Ambiguous	0.64	Escherichia phage Pollock	Caudovirales; Podoviridae
MDR-UNC	CP031444.1	979485	1019310	39826	Active	0.82	Acinetobacter bacteriophage AP22	Caudovirales; Myoviridae
MDR-UNC	CP031444.1	1226369	1257231	30863	Active	0.94	Acinetobacter phage Ab105-1phi	Caudovirales; Myoviridae
MDR-UNC	CP031444.1	1226447	1257427	30981	Active	0.94	Acinetobacter phage Ab105-1phi	Caudovirales; Myoviridae
MDR-UNC	CP031444.1	1315787	1325918	10132	Ambiguous	0.69	Aeromonas phage PX29	Caudovirales; Myoviridae
MDR-UNC	CP031444.1	1400919	1464142	63224	Active	0.96	Acinetobacter phage YMC11/11/R3177	Caudovirales; Siphoviridae
MDR-UNC	CP031444.1	2342579	2356052	13474	Ambiguous	0.78	Moraxella phage Mcat19	Caudovirales; Siphoviridae
MDR-UNC	CP031444.1	2347779	2398660	50882	Ambiguous	0.71	Acinetobacter phage Ab105-1phi	Caudovirales; Myoviridae
MDR-ZJ06	CP001937.2	970706	1003315	32610	Ambiguous	0.58	Escherichia phage Pollock	Caudovirales; Podoviridae
MDR-ZJ06	CP001937.2	982647	1010352	27706	Active	0.93	Acinetobacter bacteriophage AP22	Caudovirales; Myoviridae
MDR-ZJ06	CP001937.2	1227607	1245404	17798	Active	0.84	Moraxella phage Mcat3	Caudovirales; Siphoviridae
MDR-ZJ06	CP001937.2	1245687	1263270	17584	Active	0.98	Acinetobacter phage Ab105-1phi	Caudovirales; Myoviridae
MDR-ZJ06	CP001937.2	2387907	2447488	59582	Ambiguous	0.7	Acinetobacter phage Bphi-B1251	Caudovirales; Siphoviridae
MDR-ZJ06	CP001937.2	2675905	2695834	19930	Ambiguous	0.75	Moraxella phage Mcat19	Caudovirales; Siphoviridae
MDR-ZJ06	CP001937.2	2685325	2718374	33050	Active	0.92	Acinetobacter phage Ab105-1phi	Caudovirales; Myoviridae
MRSN15313	CP033869.1	1192754	1215474	22721	Active	0.95	Acinetobacter phage Ab105-2phi	Caudovirales; Siphoviridae
MRSN15313	CP033869.1	1209988	1247073	37086	Active	0.86	Acinetobacter phage Ab105-2phi	Caudovirales; Siphoviridae
MRSN15313	CP033869.1	1278306	1320837	42532	Active	0.83	Acinetobacter phage Ab105-2phi	Caudovirales; Siphoviridae
MRSN15313	CP033869.1	1548580	1597440	48861	Ambiguous	0.6	Mannheimia phage vB_MhM_3927AP2	Caudovirales; Myoviridae
MRSN15313	CP033869.1	2947007	2972387	25381	Active	0.98	Acinetobacter phage Ab105-2phi	Caudovirales; Siphoviridae
MRSN15313	CP033869.1	2967320	2984251	16932	Active	0.95	Acinetobacter phage Ab105-2phi	Caudovirales; Siphoviridae
MRSN15313	CP033869.1	3066838	3106804	39967	Active	0.83	Acinetobacter phage Bphi-B1251	Caudovirales; Siphoviridae
MRSN15313	CP033869.1	3078093	3107704	29612	Active	0.92	Acinetobacter phage Ab105-2phi	Caudovirales; Siphoviridae
MRSN15313	CP033869.1	3107305	3124664	17360	Active	0.98	Acinetobacter phage Bphi-B1251	Caudovirales; Siphoviridae
N13-03449	CP043417.1	1518078	1571487	53410	Active	0.86	Acinetobacter phage Ab105-2phi	Caudovirales; Siphoviridae
N13-03449	CP043417.1	2711152	2738778	27627	Active	0.99	Acinetobacter phage YMC11/11/R3177	Caudovirales; Siphoviridae
N13-03449	CP043417.1	2733757	2753458	19702	Active	0.88	Acinetobacter phage YMC11/11/R3177	Caudovirales; Siphoviridae
N13-03449	CP043417.1	2947886	2986132	38247	Active	0.89	Acinetobacter bacteriophage AP22	Caudovirales; Myoviridae
N13-03449	CP043417.1	2969917	2984986	15070	Active	0.97	Acinetobacter bacteriophage AP22	Caudovirales; Myoviridae
NCGM 237	AP013357.1	1089658	1125277	35620	Active	0.86	Moraxella phage Mcat17	Caudovirales; Siphoviridae
NCGM 237	AP013357.1	1219251	1232086	12836	Ambiguous	0.52	Cronobacter phage vB_CsaM_GAP32	Caudovirales; Myoviridae
NCGM 237	AP013357.1	1233957	1262264	28308	Active	1	Acinetobacter phage Bphi-B1251	Caudovirales; Siphoviridae
NCGM 237	AP013357.1	1254371	1272145	17775	Ambiguous	0.68	Acinetobacter phage Ab105-2phi	Caudovirales; Siphoviridae
NCGM 237	AP013357.1	1612579	1664047	51469	Ambiguous	0.77	Acinetobacter phage Bphi-B1251	Caudovirales; Siphoviridae
NCGM 237	AP013357.1	1644690	1672867	28178	Ambiguous	0.73	Acinetobacter phage Bphi-B1251	Caudovirales; Siphoviridae
NCGM 237	AP013357.1	2209657	2231924	22268	Ambiguous	0.55	Bacillus phage 0305phi8-36	Caudovirales; Myoviridae
NCGM 237	AP013357.1	2225177	2263018	37842	Active	0.94	Moraxella phage Mcat17	Caudovirales; Siphoviridae
NCGM 237	AP013357.1	2237089	2266604	29516	Active	0.81	Moraxella phage Mcat17	Caudovirales; Siphoviridae
NCGM 237	AP013357.1	2839342	2877884	38543	Active	0.91	Acinetobacter phage Bphi-B1251	Caudovirales; Siphoviridae
NCGM 237	AP013357.1	2860909	2879241	18333	Active	0.91	Acinetobacter phage Bphi-B1251	Caudovirales; Siphoviridae
NCIMB 8209	CP028138.1	197674	209911	12238	Ambiguous	0.55	Moraxella phage Mcat16	Caudovirales; Siphoviridae
NCIMB 8209	CP028138.1	858270	886503	28234	Active	0.9	Acinetobacter phage vB_AbaS_TRS1	Caudovirales; Siphoviridae
NCIMB 8209	CP028138.1	858413	886584	28172	Active	0.9	Acinetobacter phage vB_AbaS_TRS1	Caudovirales; Siphoviridae
NCIMB 8209	CP028138.1	955658	987041	31384	Ambiguous	0.69	Acinetobacter phage Ab105-2phi	Caudovirales; Siphoviridae
NCIMB 8209	CP028138.1	1242929	1265059	22131	Ambiguous	0.55	Acinetobacter phage Bphi-B1251	Caudovirales; Siphoviridae
NCIMB 8209	CP028138.1	2410550	2430569	20020	Ambiguous	0.71	Moraxella phage Mcat19	Caudovirales; Siphoviridae
NCTC13421	LS483472.1	325518	336088	10571	Active	0.85	Aeromonas phage SW69-9	Caudovirales; Myoviridae
NCTC13421	LS483472.1	706990	740486	33497	Active	0.96	Acinetobacter phage Bphi-B1251	Caudovirales; Siphoviridae
NCTC13421	LS483472.1	1269545	1310746	41202	Active	0.96	Acinetobacter phage Bphi-B1251	Caudovirales; Siphoviridae
NCTC13421	LS483472.1	1294446	1318023	23578	Ambiguous	0.79	Acinetobacter phage Bphi-B1251	Caudovirales; Siphoviridae
NCTC13421	LS483472.1	1926012	1971675	45664	Ambiguous	0.74	Escherichia phage Av-05	Caudovirales; Myoviridae
NCTC13421	LS483472.1	2578973	2598206	19234	Active	0.81	Acinetobacter phage Ab105-1phi	Caudovirales; Myoviridae
NCTC13421	LS483472.1	2666782	2696068	29287	Ambiguous	0.57	Acinetobacter phage Ab105-2phi	Caudovirales; Siphoviridae
NCTC13421	LS483472.1	2701946	2715138	13193	Ambiguous	0.71	Pectobacterium phage ZF40	Caudovirales; Myoviridae
NCTC13421	LS483472.1	2723118	2742386	19269	Active	0.85	Acinetobacter phage Ab105-1phi	Caudovirales; Myoviridae
NCTC13421	LS483472.1	3031093	3043551	12459	Active	0.93	Moraxella phage Mcat16	Caudovirales; Siphoviridae
NCTC13421	LS483472.1	3476722	3488032	11311	Ambiguous	0.66	Acinetobacter phage vB_AbaM_phiAbaA1	Caudovirales; Myoviridae
NCTC13421	LS483472.1	3827077	3846995	19919	Ambiguous	0.5	Moraxella phage Mcat16	Caudovirales; Siphoviridae
ORAB01	CP015483.1	1163557	1191489	27933	Active	0.95	Acinetobacter phage Bphi-B1251	Caudovirales; Siphoviridae
ORAB01	CP015483.1	1182619	1204343	21725	Active	1	Acinetobacter phage Bphi-B1251	Caudovirales; Siphoviridae
ORAB01	CP015483.1	1198425	1223709	25285	Ambiguous	0.52	Acinetobacter phage Bphi-B1251	Caudovirales; Siphoviridae
ORAB01	CP015483.1	1582450	1640955	58506	Active	0.85	Acinetobacter phage Ab105-2phi	Caudovirales; Siphoviridae
ORAB01	CP015483.1	2765163	2800342	35180	Active	0.96	Aeromonas phage PX29	Caudovirales; Myoviridae
ORAB01	CP015483.1	2785194	2800653	15460	Active	0.99	Bacillus phage PfEFR-4	Caudovirales; Siphoviridae
ORAB01	CP015483.1	2795656	2815016	19361	Active	0.89	Acinetobacter phage Bphi-B1251	Caudovirales; Siphoviridae
ORAB01	CP015483.1	2807885	2835560	27676	Ambiguous	0.6	Acinetobacter phage YMC11/11/R3177	Caudovirales; Siphoviridae
ORAB01	CP015483.1	2972303	2987919	15617	Ambiguous	0.74	N/A	Uncharacterised
ORAB01	CP015483.1	2988271	3026044	37774	Active	0.82	Enterobacteria phage CUS-3	Caudovirales; Podoviridae
ORAB01	CP015483.1	3003589	3019084	15496	Active	0.97	Enterobacteria phage CUS-3	Caudovirales; Podoviridae
P7774	CP040259.1	1392346	1413894	21549	Active	0.88	Acinetobacter phage Ab105-1phi	Caudovirales; Myoviridae
P7774	CP040259.1	2437612	2460283	22672	Active	0.97	Acinetobacter phage Ab105-1phi	Caudovirales; Myoviridae
P7774	CP040259.1	2457807	2478956	21150	Ambiguous	0.52	Acinetobacter phage Ab105-1phi	Caudovirales; Myoviridae
P7774	CP040259.1	2459972	2478699	18728	Ambiguous	0.55	Acinetobacter phage Ab105-1phi	Caudovirales; Myoviridae
P7774	CP040259.1	2788140	2818517	30378	Ambiguous	0.69	Moraxella phage Mcat14	Caudovirales; Siphoviridae
P7774	CP040259.1	2807181	2842324	35144	Active	1	Acinetobacter phage Bphi-B1251	Caudovirales; Siphoviridae
P7774	CP040259.1	2822374	2850548	28175	Active	0.87	Acinetobacter phage Ab105-2phi	Caudovirales; Siphoviridae
P7774	CP040259.1	2909440	2941607	32168	Active	0.96	Aeromonas phage SW69-9	Caudovirales; Myoviridae
P7774	CP040259.1	2913918	2962211	48294	Ambiguous	0.57	Acinetobacter phage vB_AbaS_TRS1	Caudovirales; Siphoviridae
PB364	CP040425.1	1175242	1201460	26219	Active	0.99	Acinetobacter phage Bphi-B1251	Caudovirales; Siphoviridae
PB364	CP040425.1	1563450	1605764	42315	Active	0.9	Acinetobacter phage Ab105-1phi	Caudovirales; Myoviridae
PB364	CP040425.1	1576906	1606643	29738	Active	0.83	Acinetobacter phage Ab105-1phi	Caudovirales; Myoviridae
PB364	CP040425.1	2153394	2188143	34750	Active	0.97	Acinetobacter phage Ab105-1phi	Caudovirales; Myoviridae
PB364	CP040425.1	2603172	2634448	31277	Active	0.92	Acinetobacter phage Ab105-1phi	Caudovirales; Myoviridae
PB364	CP040425.1	2606647	2649497	42851	Active	0.88	Acinetobacter phage Ab105-1phi	Caudovirales; Myoviridae
PB364	CP040425.1	2843062	2870688	27627	Active	0.99	Acinetobacter phage YMC11/11/R3177	Caudovirales; Siphoviridae
PB364	CP040425.1	2865667	2885368	19702	Active	0.88	Acinetobacter phage YMC11/11/R3177	Caudovirales; Siphoviridae
PG20180064	CP043180.1	184238	196474	12237	Ambiguous	0.57	Moraxella phage Mcat16	Caudovirales; Siphoviridae
PG20180064	CP043180.1	1053732	1086474	32743	Active	0.92	Acinetobacter phage Ab105-2phi	Caudovirales; Siphoviridae
PG20180064	CP043180.1	1073378	1105424	32047	Active	0.85	Acinetobacter phage Ab105-2phi	Caudovirales; Siphoviridae
PG20180064	CP043180.1	1400959	1411548	10590	Ambiguous	0.53	Erwinia phage vB_EamM_Asesino	Caudovirales; Myoviridae
PG20180064	CP043180.1	2328764	2365151	36388	Active	0.92	Acinetobacter phage Bphi-B1251	Caudovirales; Siphoviridae
R2090	LN868200.1	127379	138589	11211	Ambiguous	0.73	Cellulophaga phage phi14:2	Caudovirales; Podoviridae
R2090	LN868200.1	241929	254999	13071	Ambiguous	0.73	Acinetobacter phage Ab105-1phi	Caudovirales; Myoviridae
R2090	LN868200.1	1166666	1215735	49070	Active	0.95	Acinetobacter phage Bphi-B1251	Caudovirales; Siphoviridae
R2090	LN868200.1	1202872	1217256	14385	Ambiguous	0.51	Acinetobacter phage Bphi-B1251	Caudovirales; Siphoviridae
R2090	LN868200.1	2513378	2549934	36557	Ambiguous	0.71	Acinetobacter phage Bphi-B1251	Caudovirales; Siphoviridae
R2090	LN868200.1	2524360	2578287	53928	Ambiguous	0.8	Acinetobacter phage Bphi-B1251	Caudovirales; Siphoviridae
R2090	LN868200.1	2647555	2694301	46747	Active	0.86	Acinetobacter phage Ab105-2phi	Caudovirales; Siphoviridae
R2090	LN868200.1	2831199	2849993	18795	Active	0.82	Moraxella phage Mcat16	Caudovirales; Siphoviridae
R2090	LN868200.1	3589794	3609598	19805	Ambiguous	0.68	Moraxella phage Mcat16	Caudovirales; Siphoviridae
R2091	LN997846.1	485694	497948	12255	Ambiguous	0.62	Acinetobacter phage vB_AbaM_phiAbaA1	Caudovirales; Myoviridae
R2091	LN997846.1	2697059	2747806	50748	Ambiguous	0.63	Mannheimia phage vB_MhM_3927AP2	Caudovirales; Myoviridae
R2091	LN997846.1	2980602	2993655	13054	Ambiguous	0.66	Enterobacteria phage CUS-3	Caudovirales; Podoviridae
R2091	LN997846.1	3787178	3798842	11665	Ambiguous	0.67	Yellowstone Lake virophage 6	Lavidaviridae; unclassified Lavidaviridae
SAA14	CP020579.1	1187296	1225787	38492	Active	0.93	Acinetobacter phage Ab105-1phi	Caudovirales; Myoviridae
SAA14	CP020579.1	1215051	1246127	31077	Ambiguous	0.72	Acinetobacter phage Ab105-1phi	Caudovirales; Myoviridae
SAA14	CP020579.1	1240406	1291616	51211	Active	0.96	Acinetobacter phage Bphi-B1251	Caudovirales; Siphoviridae
SAA14	CP020579.1	2714241	2749424	35184	Active	0.87	Aeromonas phage PX29	Caudovirales; Myoviridae
SAA14	CP020579.1	2734272	2749735	15464	Active	0.99	Bacillus phage PfEFR-4	Caudovirales; Siphoviridae
SAA14	CP020579.1	2744749	2764114	19366	Active	0.84	Acinetobacter phage Bphi-B1251	Caudovirales; Siphoviridae
SAA14	CP020579.1	2756981	2784659	27679	Ambiguous	0.61	Acinetobacter phage YMC11/11/R3177	Caudovirales; Siphoviridae
SAA14	CP020579.1	2969010	3020704	51695	Ambiguous	0.54	Acinetobacter phage vB_AbaM_phiAbaA1	Caudovirales; Myoviridae
SMC_Paed_Ab_BL01	CP025266.1	953716	992963	39248	Active	0.89	Acinetobacter phage Ab105-1phi	Caudovirales; Myoviridae
SMC_Paed_Ab_BL01	CP025266.1	1193901	1211697	17797	Active	0.85	Moraxella phage Mcat3	Caudovirales; Siphoviridae
SMC_Paed_Ab_BL01	CP025266.1	1211980	1229563	17584	Active	0.98	Acinetobacter phage Ab105-1phi	Caudovirales; Myoviridae
SMC_Paed_Ab_BL01	CP025266.1	1645342	1685122	39781	Ambiguous	0.8	Acinetobacter phage Ab105-1phi	Caudovirales; Myoviridae
SMC_Paed_Ab_BL01	CP025266.1	1669092	1707794	38703	Ambiguous	0.68	Acinetobacter phage Ab105-1phi	Caudovirales; Myoviridae
SMC_Paed_Ab_BL01	CP025266.1	2944614	3001764	57151	Active	0.88	Acinetobacter phage YMC11/11/R3177	Caudovirales; Siphoviridae
SP304	CP040080.1	189753	201958	12206	Ambiguous	0.67	Moraxella phage Mcat16	Caudovirales; Siphoviridae
SP304	CP040080.1	1323471	1362091	38621	Ambiguous	0.78	Acinetobacter phage Ab105-1phi	Caudovirales; Myoviridae
SP304	CP040080.1	1374153	1385870	11718	Ambiguous	0.73	Erwinia phage vB_EamM_Asesino	Caudovirales; Myoviridae
SP304	CP040080.1	2244890	2296534	51645	Active	0.88	Acinetobacter phage Bphi-B1251	Caudovirales; Siphoviridae
SSA6	CP020591.1	183847	196087	12241	Ambiguous	0.59	Moraxella phage Mcat16	Caudovirales; Siphoviridae
SSA6	CP020591.1	963893	1007900	44008	Ambiguous	0.73	Acinetobacter phage Ab105-1phi	Caudovirales; Myoviridae
SSA6	CP020591.1	1027382	1040081	12700	Active	0.88	Enterobacteria phage CUS-3	Caudovirales; Podoviridae
SSA6	CP020591.1	1036262	1061849	25588	Ambiguous	0.51	Acinetobacter phage vB_AbaM_phiAbaA1	Caudovirales; Myoviridae
SSA6	CP020591.1	1207962	1236789	28828	Active	0.94	Acinetobacter phage Ab105-1phi	Caudovirales; Myoviridae
SSA6	CP020591.1	1208040	1236985	28946	Active	0.94	Acinetobacter phage Ab105-1phi	Caudovirales; Myoviridae
SSA12	CP020578.1	1185396	1237962	52567	Active	0.88	Acinetobacter phage YMC11/11/R3177	Caudovirales; Siphoviridae
SSA12	CP020578.1	1221942	1240873	18932	Active	0.89	Acinetobacter phage YMC11/11/R3177	Caudovirales; Siphoviridae
SSA12	CP020578.1	1246591	1301528	54938	Active	0.98	Acinetobacter phage Ab105-2phi	Caudovirales; Siphoviridae
SSA12	CP020578.1	2735242	2770425	35184	Active	0.91	Aeromonas phage PX29	Caudovirales; Myoviridae
SSA12	CP020578.1	2755273	2770736	15464	Active	0.99	Bacillus phage PfEFR-4	Caudovirales; Siphoviridae
SSA12	CP020578.1	2765737	2785103	19367	Active	0.89	Acinetobacter phage Bphi-B1251	Caudovirales; Siphoviridae
SSA12	CP020578.1	2777969	2805648	27680	Ambiguous	0.59	Acinetobacter phage YMC11/11/R3177	Caudovirales; Siphoviridae
SSA12	CP020578.1	2988968	3040659	51692	Ambiguous	0.52	Acinetobacter phage vB_AbaM_phiAbaA1	Caudovirales; Myoviridae
SSMA17	CP020581.1	1184231	1236798	52568	Active	0.88	Acinetobacter phage YMC11/11/R3177	Caudovirales; Siphoviridae
SSMA17	CP020581.1	1233820	1263786	29967	Ambiguous	0.76	Acinetobacter phage YMC11/11/R3177	Caudovirales; Siphoviridae
SSMA17	CP020581.1	1237114	1311915	74802	Active	0.84	Acinetobacter phage Ab105-2phi	Caudovirales; Siphoviridae
SSMA17	CP020581.1	2684117	2719299	35183	Active	0.86	Aeromonas phage PX29	Caudovirales; Myoviridae
SSMA17	CP020581.1	2704147	2719611	15465	Active	0.99	Bacillus phage PfEFR-4	Caudovirales; Siphoviridae
SSMA17	CP020581.1	2714612	2733977	19366	Active	0.87	Acinetobacter phage Bphi-B1251	Caudovirales; Siphoviridae
SSMA17	CP020581.1	2726844	2754522	27679	Ambiguous	0.57	Acinetobacter phage YMC11/11/R3177	Caudovirales; Siphoviridae
SSMA17	CP020581.1	2937842	2989535	51694	Ambiguous	0.54	Acinetobacter phage vB_AbaM_phiAbaA1	Caudovirales; Myoviridae
TCDC-AB0715	CP002522.2	972062	997265	25204	Active	0.92	Acinetobacter phage vB_AbaS_TRS1	Caudovirales; Siphoviridae
TCDC-AB0715	CP002522.2	972191	997402	25212	Active	0.92	Acinetobacter phage vB_AbaS_TRS1	Caudovirales; Siphoviridae
TCDC-AB0715	CP002522.2	1045635	1063157	17523	Ambiguous	0.54	Acinetobacter phage vB_AbaM_phiAbaA1	Caudovirales; Myoviridae
TCDC-AB0715	CP002522.2	1242873	1262235	19363	Active	0.98	Acinetobacter phage YMC11/11/R3177	Caudovirales; Siphoviridae
TCDC-AB0715	CP002522.2	1242951	1262430	19480	Active	0.98	Acinetobacter phage YMC11/11/R3177	Caudovirales; Siphoviridae
TCDC-AB0715	CP002522.2	1260340	1295344	35005	Ambiguous	0.57	Acinetobacter phage YMC11/11/R3177	Caudovirales; Siphoviridae
TCDC-AB0715	CP002522.2	1385268	1408805	23538	Ambiguous	0.71	N/A	Uncharacterised
TCDC-AB0715	CP002522.2	2135891	2148017	12127	Ambiguous	0.59	Salmonella phage vB_SnwM_CGG4-1	Caudovirales; Myoviridae
TCDC-AB0715	CP002522.2	2482346	2508034	25689	Ambiguous	0.56	Acinetobacter phage Ab105-2phi	Caudovirales; Siphoviridae
TCDC-AB0715	CP002522.2	2530565	2567304	36740	Active	0.87	Acinetobacter phage vB_AbaM_phiAbaA1	Caudovirales; Myoviridae
TCDC-AB0715	CP002522.2	2903133	2965688	62556	Active	0.91	Acinetobacter phage YMC11/11/R3177	Caudovirales; Siphoviridae
TCDC-AB0715	CP002522.2	3194005	3212259	18255	Ambiguous	0.7	Moraxella phage Mcat17	Caudovirales; Siphoviridae
TG22182	CP039993.1	320339	330851	10513	Ambiguous	0.73	Aeromonas phage SW69-9	Caudovirales; Myoviridae
TG22182	CP039993.1	986323	1038950	52628	Active	0.94	Acinetobacter phage Bphi-B1251	Caudovirales; Siphoviridae
TG22182	CP039993.1	1207709	1244707	36999	Active	0.93	Acinetobacter phage Bphi-B1251	Caudovirales; Siphoviridae
TG22182	CP039993.1	1603201	1637964	34764	Active	0.97	Acinetobacter phage Bphi-B1251	Caudovirales; Siphoviridae
TG22182	CP039993.1	2783736	2811362	27627	Active	0.99	Acinetobacter phage YMC11/11/R3177	Caudovirales; Siphoviridae
TG22182	CP039993.1	2806341	2826042	19702	Active	0.88	Acinetobacter phage YMC11/11/R3177	Caudovirales; Siphoviridae
TG22182	CP039993.1	2985619	2997813	12195	Active	0.97	Moraxella phage Mcat16	Caudovirales; Siphoviridae
TG22627	CP039520.1	320329	330841	10513	Ambiguous	0.73	Aeromonas phage SW69-9	Caudovirales; Myoviridae
TG22627	CP039520.1	987501	1040127	52627	Active	0.95	Acinetobacter phage Bphi-B1251	Caudovirales; Siphoviridae
TG22627	CP039520.1	1548038	1584089	36052	Ambiguous	0.67	Acinetobacter phage Bphi-B1251	Caudovirales; Siphoviridae
TG22627	CP039520.1	2723897	2751523	27627	Active	0.99	Acinetobacter phage YMC11/11/R3177	Caudovirales; Siphoviridae
TG22627	CP039520.1	2746502	2766203	19702	Active	0.88	Acinetobacter phage YMC11/11/R3177	Caudovirales; Siphoviridae
TG22627	CP039520.1	2925780	2937974	12195	Active	0.97	Moraxella phage Mcat16	Caudovirales; Siphoviridae
TG22653	CP039518.1	1512411	1549704	37294	Ambiguous	0.74	Acinetobacter phage Ab105-2phi	Caudovirales; Siphoviridae
TG22653	CP039518.1	2694233	2721859	27627	Active	1	Acinetobacter phage YMC11/11/R3177	Caudovirales; Siphoviridae
TG22653	CP039518.1	2716838	2736538	19701	Active	0.87	Acinetobacter phage YMC11/11/R3177	Caudovirales; Siphoviridae
TG22653	CP039518.1	2914169	2935299	21131	Ambiguous	0.62	Acinetobacter bacteriophage AP22	Caudovirales; Myoviridae
TG29392	CP039930.1	1216534	1234852	18319	Active	0.93	Acinetobacter phage YMC11/11/R3177	Caudovirales; Siphoviridae
TG29392	CP039930.1	1232047	1247417	15371	Active	0.99	Acinetobacter phage Ab105-2phi	Caudovirales; Siphoviridae
TG29392	CP039930.1	1246845	1274901	28057	Ambiguous	0.56	Acinetobacter phage Bphi-B1251	Caudovirales; Siphoviridae
TG29392	CP039930.1	2652785	2683616	30832	Ambiguous	0.72	Acinetobacter phage YMC11/11/R3177	Caudovirales; Siphoviridae
TG29392	CP039930.1	2823448	2838697	15250	Active	0.99	Acinetobacter phage Ab105-2phi	Caudovirales; Siphoviridae
TG29392	CP039930.1	2840404	2866054	25651	Ambiguous	0.78	Acinetobacter phage Ab105-1phi	Caudovirales; Myoviridae
TG29392	CP039930.1	3021069	3031959	10891	Active	0.98	Moraxella phage Mcat16	Caudovirales; Siphoviridae
TG31302	CP039343.1	1216450	1234768	18319	Active	0.93	Acinetobacter phage YMC11/11/R3177	Caudovirales; Siphoviridae
TG31302	CP039343.1	1230703	1270589	39887	Active	0.9	Acinetobacter phage Bphi-B1251	Caudovirales; Siphoviridae
TG31302	CP039343.1	1231963	1247333	15371	Active	0.99	Acinetobacter phage Ab105-2phi	Caudovirales; Siphoviridae
TG31302	CP039343.1	1384229	1415066	30838	Ambiguous	0.73	Acinetobacter phage YMC11/11/R3177	Caudovirales; Siphoviridae
TG31302	CP039343.1	2492168	2529652	37485	Ambiguous	0.69	Acinetobacter phage Ab105-1phi	Caudovirales; Myoviridae
TG31302	CP039343.1	2906913	2922162	15250	Active	0.99	Acinetobacter phage Ab105-2phi	Caudovirales; Siphoviridae
TG31302	CP039343.1	2923869	2947020	23152	Active	0.86	Acinetobacter phage Ab105-1phi	Caudovirales; Myoviridae
TG31302	CP039343.1	3102035	3112925	10891	Active	0.98	Moraxella phage Mcat16	Caudovirales; Siphoviridae
TG31986	CP039341.1	1218645	1236963	18319	Active	0.93	Acinetobacter phage YMC11/11/R3177	Caudovirales; Siphoviridae
TG31986	CP039341.1	1232898	1272784	39887	Active	0.9	Acinetobacter phage Bphi-B1251	Caudovirales; Siphoviridae
TG31986	CP039341.1	1234158	1249528	15371	Active	0.99	Acinetobacter phage Ab105-2phi	Caudovirales; Siphoviridae
TG31986	CP039341.1	1386424	1417261	30838	Ambiguous	0.73	Acinetobacter phage YMC11/11/R3177	Caudovirales; Siphoviridae
TG31986	CP039341.1	2495220	2532709	37490	Ambiguous	0.69	Acinetobacter phage Ab105-1phi	Caudovirales; Myoviridae
TG31986	CP039341.1	2909958	2925207	15250	Active	0.99	Acinetobacter phage Ab105-2phi	Caudovirales; Siphoviridae
TG31986	CP039341.1	2926914	2950065	23152	Active	0.86	Acinetobacter phage Ab105-1phi	Caudovirales; Myoviridae
TG31986	CP039341.1	3105080	3115970	10891	Active	0.98	Moraxella phage Mcat16	Caudovirales; Siphoviridae
TYTH-1	CP003856.1	967303	995040	27738	Active	0.93	Acinetobacter bacteriophage AP22	Caudovirales; Myoviridae
TYTH-1	CP003856.1	1203762	1221559	17798	Active	0.84	Moraxella phage Mcat3	Caudovirales; Siphoviridae
TYTH-1	CP003856.1	1237273	1267232	29960	Ambiguous	0.79	Acinetobacter phage YMC11/11/R3177	Caudovirales; Siphoviridae
TYTH-1	CP003856.1	1247845	1281304	33460	Active	0.93	Acinetobacter phage YMC11/11/R3177	Caudovirales; Siphoviridae
TYTH-1	CP003856.1	1263431	1292897	29467	Active	0.94	Acinetobacter phage Bphi-B1251	Caudovirales; Siphoviridae
USA2	CP020592.1	183856	196096	12241	Ambiguous	0.59	Moraxella phage Mcat16	Caudovirales; Siphoviridae
USA2	CP020592.1	966125	1005372	39248	Active	0.88	Acinetobacter phage Ab105-1phi	Caudovirales; Myoviridae
USA2	CP020592.1	1003866	1014574	10709	Ambiguous	0.6	Bacillus phage Bp8p-T	Caudovirales; Herelleviridae
USA2	CP020592.1	1212269	1224405	12137	Active	0.88	Moraxella phage Mcat3	Caudovirales; Siphoviridae
USA2	CP020592.1	1224403	1243018	18616	Active	0.98	Acinetobacter phage Ab105-1phi	Caudovirales; Myoviridae
USA15	CP020595.1	948334	968136	19803	Ambiguous	0.76	N/A	Uncharacterised
USA15	CP020595.1	2638782	2655332	16551	Ambiguous	0.78	N/A	Uncharacterised
USA15	CP020595.1	2644949	2675158	30210	Active	0.98	Acinetobacter phage Bphi-B1251	Caudovirales; Siphoviridae
USA15	CP020595.1	2655806	2695712	39907	Ambiguous	0.78	Acinetobacter phage Bphi-B1251	Caudovirales; Siphoviridae
VB1190	CP040047.1	2926428	2941987	15560	Ambiguous	0.51	Staphylococcus phage qdsa001	Caudovirales; Herelleviridae
VB16141	CP040050.1	585644	605879	20236	Ambiguous	0.71	Vibrio phage VHML	Caudovirales; Myoviridae
VB16141	CP040050.1	594532	630605	36074	Ambiguous	0.54	Salmonella phage FSL SP-004	Caudovirales; Myoviridae
VB16141	CP040050.1	1118335	1144222	25888	Active	0.86	Acinetobacter phage Ab105-2phi	Caudovirales; Siphoviridae
VB16141	CP040050.1	1130653	1172127	41475	Active	0.97	Acinetobacter phage Ab105-2phi	Caudovirales; Siphoviridae
VB16141	CP040050.1	1295086	1332664	37579	Ambiguous	0.79	Acinetobacter phage vB_AbaS_TRS1	Caudovirales; Siphoviridae
VB16141	CP040050.1	1324814	1342607	17794	Active	0.87	Pseudoalteromonas phage C5a	Caudovirales; Myoviridae
VB16141	CP040050.1	1355676	1370572	14897	Ambiguous	0.78	Sphingomonas phage PAU	Caudovirales; Myoviridae
VB16141	CP040050.1	2419908	2476004	56097	Ambiguous	0.8	Acinetobacter phage Bphi-B1251	Caudovirales; Siphoviridae
VB16141	CP040050.1	3004001	3028315	24315	Active	0.91	Rhodobacter phage RC1	Caudovirales; Siphoviridae
VB16141	CP040050.1	3004127	3036794	32668	Active	0.97	Rhodobacter phage RC1	Caudovirales; Siphoviridae
VB23193	CP035672.1	1200870	1239270	38401	Active	0.99	Acinetobacter phage Bphi-B1251	Caudovirales; Siphoviridae
VB23193	CP035672.1	1942101	1986704	44604	Active	0.82	Acinetobacter phage AbP2	Caudovirales; Myoviridae
VB23193	CP035672.1	2255125	2273928	18804	Ambiguous	0.69	Acinetobacter phage Bphi-B1251	Caudovirales; Siphoviridae
VB23193	CP035672.1	2808911	2847051	38141	Active	0.91	Bacillus phage 0305phi8-36	Caudovirales; Myoviridae
VB23193	CP035672.1	2839416	2864688	25273	Active	0.95	Moraxella phage Mcat17	Caudovirales; Siphoviridae
VB23193	CP035672.1	2846842	2876258	29417	Active	0.92	Acinetobacter phage Ab105-2phi	Caudovirales; Siphoviridae
VB23193	CP035672.1	2864184	2907793	43610	Active	0.96	Acinetobacter phage AbP2	Caudovirales; Myoviridae
VB23193	CP035672.1	2882155	2916812	34658	Active	0.98	Acinetobacter phage Bphi-B1251	Caudovirales; Siphoviridae
VB23193	CP035672.1	2894579	2916891	22313	Active	0.98	Acinetobacter phage Bphi-B1251	Caudovirales; Siphoviridae
VB23193	CP035672.1	3142702	3176037	33336	Ambiguous	0.76	Acinetobacter phage vB_AbaM_phiAbaA1	Caudovirales; Myoviridae
VB23193	CP035672.1	3149773	3166207	16435	Active	0.98	Enterobacteria phage CUS-3	Caudovirales; Podoviridae
VB31459	CP035930.1	1179098	1226763	47666	Active	0.91	Acinetobacter phage Bphi-B1251	Caudovirales; Siphoviridae
VB31459	CP035930.1	1914331	1960844	46514	Active	0.96	Acinetobacter phage Bphi-B1251	Caudovirales; Siphoviridae
VB31459	CP035930.1	2746208	2781282	35075	Active	0.87	Aeromonas phage PX29	Caudovirales; Myoviridae
VB31459	CP035930.1	2766467	2800698	34232	Active	0.93	Acinetobacter phage YMC11/11/R3177	Caudovirales; Siphoviridae
VB31459	CP035930.1	2772948	2807702	34755	Active	0.9	Acinetobacter phage YMC11/11/R3177	Caudovirales; Siphoviridae
VB31459	CP035930.1	2788844	2817587	28744	Ambiguous	0.76	Acinetobacter phage YMC11/11/R3177	Caudovirales; Siphoviridae
VB33071	CP040084.1	973469	1001175	27707	Active	0.94	Acinetobacter bacteriophage AP22	Caudovirales; Myoviridae
VB33071	CP040084.1	1207497	1225295	17799	Active	0.84	Moraxella phage Mcat3	Caudovirales; Siphoviridae
VB33071	CP040084.1	1225578	1243086	17509	Active	0.98	Acinetobacter phage Ab105-1phi	Caudovirales; Myoviridae
VB33071	CP040084.1	1510838	1554971	44134	Active	0.86	Acinetobacter phage Bphi-B1251	Caudovirales; Siphoviridae
VB33071	CP040084.1	1547889	1562569	14681	Ambiguous	0.66	Acinetobacter phage Bphi-B1251	Caudovirales; Siphoviridae
VB33071	CP040084.1	2739517	2805481	65965	Active	0.93	Acinetobacter phage YMC11/11/R3177	Caudovirales; Siphoviridae
VB35179	CP040053.1	1076675	1093369	16695	Active	0.99	Acinetobacter phage YMC11/11/R3177	Caudovirales; Siphoviridae
VB35179	CP040053.1	1601633	1650734	49102	Active	0.84	Acinetobacter phage Bphi-B1251	Caudovirales; Siphoviridae
VB35179	CP040053.1	2149376	2180622	31247	Active	0.98	Moraxella phage Mcat3	Caudovirales; Siphoviridae
VB35179	CP040053.1	2165068	2192225	27158	Active	0.98	Acinetobacter phage vB_AbaS_TRS1	Caudovirales; Siphoviridae
VB35179	CP040053.1	2177639	2194648	17010	Active	0.85	Acinetobacter phage vB_AbaS_TRS1	Caudovirales; Siphoviridae
VB35179	CP040053.1	2892338	2943112	50775	Active	0.81	Acinetobacter phage Ab105-1phi	Caudovirales; Myoviridae
VB35179	CP040053.1	2934615	2964201	29587	Ambiguous	0.7	Acinetobacter phage YMC11/11/R3177	Caudovirales; Siphoviridae
VB35179	CP040053.1	3156059	3189925	33867	Active	0.91	Acinetobacter phage vB_AbaM_phiAbaA1	Caudovirales; Myoviridae
VB35179	CP040053.1	3167124	3183556	16433	Active	0.98	Enterobacteria phage CUS-3	Caudovirales; Podoviridae
VB35179	CP040053.1	3883145	3894955	11811	Ambiguous	0.78	Escherichia phage PE37	Caudovirales; Myoviridae
VB35435	CP040056.1	867524	885353	17830	Active	0.97	Acinetobacter bacteriophage AP22	Caudovirales; Myoviridae
VB35435	CP040056.1	883614	918050	34437	Active	0.93	Acinetobacter phage Bphi-B1251	Caudovirales; Siphoviridae
VB35435	CP040056.1	898404	921263	22860	Ambiguous	0.73	Acinetobacter phage Bphi-B1251	Caudovirales; Siphoviridae
VB35435	CP040056.1	970492	1003101	32610	Ambiguous	0.65	Escherichia phage Pollock	Caudovirales; Podoviridae
VB35435	CP040056.1	976602	1018562	41961	Ambiguous	0.69	Acinetobacter bacteriophage AP22	Caudovirales; Myoviridae
VB35435	CP040056.1	1017827	1029192	11366	Ambiguous	0.59	Enterobacteria phage CUS-3	Caudovirales; Podoviridae
VB35435	CP040056.1	1057734	1093015	35282	Ambiguous	0.68	Moraxella phage Mcat4	Caudovirales; Siphoviridae
VB35435	CP040056.1	1080172	1109127	28956	Ambiguous	0.5	Acinetobacter phage Bphi-B1251	Caudovirales; Siphoviridae
VB35435	CP040056.1	1240820	1275258	34439	Ambiguous	0.76	Acinetobacter phage YMC11/11/R3177	Caudovirales; Siphoviridae
VB35435	CP040056.1	1415713	1436093	20381	Active	0.98	Acinetobacter phage YMC11/11/R3177	Caudovirales; Siphoviridae
VB35435	CP040056.1	2428076	2459290	31215	Active	0.82	Acinetobacter phage Ab105-2phi	Caudovirales; Siphoviridae
VB35435	CP040056.1	2443373	2480254	36882	Active	0.96	Acinetobacter phage Bphi-B1251	Caudovirales; Siphoviridae
VB35435	CP040056.1	3081426	3091933	10508	Ambiguous	0.78	Cyanophage S-RIM50	Caudovirales; Myoviridae
VB35575	CP040087.1	1176691	1224352	47662	Active	0.9	Acinetobacter phage Bphi-B1251	Caudovirales; Siphoviridae
VB35575	CP040087.1	1901705	1925131	23427	Active	0.91	Vibriophage phi-pp2	Caudovirales; Myoviridae
VB35575	CP040087.1	1925605	1944187	18583	Ambiguous	0.71	Acinetobacter phage Bphi-B1251	Caudovirales; Siphoviridae
VB35575	CP040087.1	2732701	2767885	35185	Active	0.92	Aeromonas phage PX29	Caudovirales; Myoviridae
VB35575	CP040087.1	2752732	2768196	15465	Active	0.99	Bacillus phage PfEFR-4	Caudovirales; Siphoviridae
VB35575	CP040087.1	2763197	2782564	19368	Active	0.89	Acinetobacter phage Bphi-B1251	Caudovirales; Siphoviridae
VB35575	CP040087.1	2956492	2972083	15592	Ambiguous	0.68	N/A	Uncharacterised
VB35575	CP040087.1	2999858	3033193	33336	Active	0.87	Acinetobacter phage vB_AbaM_phiAbaA1	Caudovirales; Myoviridae
VB35575	CP040087.1	3011230	3026726	15497	Active	0.97	Enterobacteria phage CUS-3	Caudovirales; Podoviridae
WCHAB005078	CP027246.1	898453	910911	12459	Active	0.93	Moraxella phage Mcat16	Caudovirales; Siphoviridae
WCHAB005078	CP027246.1	1264984	1284217	19234	Active	0.81	Acinetobacter phage Ab105-1phi	Caudovirales; Myoviridae
WCHAB005078	CP027246.1	1892706	1919057	26352	Ambiguous	0.73	Escherichia phage Av-05	Caudovirales; Myoviridae
WCHAB005078	CP027246.1	2487147	2509008	21862	Active	0.99	Acinetobacter phage Ab105-2phi	Caudovirales; Siphoviridae
WCHAB005078	CP027246.1	2493705	2511045	17341	Active	0.93	Acinetobacter phage Ab105-2phi	Caudovirales; Siphoviridae
WCHAB005078	CP027246.1	2563823	2587403	23581	Ambiguous	0.78	Acinetobacter phage Bphi-B1251	Caudovirales; Siphoviridae
WCHAB005078	CP027246.1	2564196	2612599	48404	Active	0.95	Acinetobacter phage Bphi-B1251	Caudovirales; Siphoviridae
WCHAB005078	CP027246.1	2596499	2619948	23450	Ambiguous	0.77	Acinetobacter phage vB_AbaS_TRS1	Caudovirales; Siphoviridae
WCHAB005078	CP027246.1	3147327	3182400	35074	Active	0.96	Acinetobacter phage Bphi-B1251	Caudovirales; Siphoviridae
WCHAB005078	CP027246.1	3336578	3368919	32342	Active	0.83	Escherichia phage vB_EcoM_ECO1230-10	Caudovirales; Myoviridae
WCHAB005078_2	CP027246.2	898446	910904	12459	Active	0.93	Moraxella phage Mcat16	Caudovirales; Siphoviridae
WCHAB005078_2	CP027246.2	1264977	1284210	19234	Active	0.81	Acinetobacter phage Ab105-1phi	Caudovirales; Myoviridae
WCHAB005078_2	CP027246.2	1892699	1919050	26352	Ambiguous	0.73	Escherichia phage Av-05	Caudovirales; Myoviridae
WCHAB005078_2	CP027246.2	2487146	2509007	21862	Active	0.99	Acinetobacter phage Ab105-2phi	Caudovirales; Siphoviridae
WCHAB005078_2	CP027246.2	2493704	2511044	17341	Active	0.93	Acinetobacter phage Ab105-2phi	Caudovirales; Siphoviridae
WCHAB005078_2	CP027246.2	2563822	2587399	23578	Ambiguous	0.78	Acinetobacter phage Bphi-B1251	Caudovirales; Siphoviridae
WCHAB005078_2	CP027246.2	2564195	2612595	48401	Active	0.95	Acinetobacter phage Bphi-B1251	Caudovirales; Siphoviridae
WCHAB005078_2	CP027246.2	2596495	2619944	23450	Ambiguous	0.77	Acinetobacter phage vB_AbaS_TRS1	Caudovirales; Siphoviridae
WCHAB005078_2	CP027246.2	3146064	3181137	35074	Active	0.96	Acinetobacter phage Bphi-B1251	Caudovirales; Siphoviridae
WCHAB005078_2	CP027246.2	3335315	3367656	32342	Active	0.83	Escherichia phage vB_EcoM_ECO1230-10	Caudovirales; Myoviridae
WCHAB005133	CP026750.1	320428	330940	10513	Ambiguous	0.73	Aeromonas phage SW69-9	Caudovirales; Myoviridae
WCHAB005133	CP026750.1	988973	1041599	52627	Active	0.94	Acinetobacter phage Bphi-B1251	Caudovirales; Siphoviridae
WCHAB005133	CP026750.1	2722435	2750061	27627	Active	0.99	Acinetobacter phage YMC11/11/R3177	Caudovirales; Siphoviridae
WCHAB005133	CP026750.1	2745040	2764741	19702	Active	0.88	Acinetobacter phage YMC11/11/R3177	Caudovirales; Siphoviridae
WCHAB005133_2	CP026750.2	320437	330949	10513	Ambiguous	0.73	Aeromonas phage SW69-9	Caudovirales; Myoviridae
WCHAB005133_2	CP026750.2	988982	1041608	52627	Active	0.94	Acinetobacter phage Bphi-B1251	Caudovirales; Siphoviridae
WCHAB005133_2	CP026750.2	2722475	2750101	27627	Active	0.99	Acinetobacter phage YMC11/11/R3177	Caudovirales; Siphoviridae
WCHAB005133_2	CP026750.2	2745080	2764781	19702	Active	0.88	Acinetobacter phage YMC11/11/R3177	Caudovirales; Siphoviridae
WKA02	CP020598.1	1508527	1541600	33074	Active	0.95	Acinetobacter phage Bphi-B1251	Caudovirales; Siphoviridae
WKA02	CP020598.1	2839192	2864617	25426	Ambiguous	0.56	Salicola phage SCTP-2	Caudovirales; Myoviridae
WKA02	CP020598.1	2902632	2948580	45949	Ambiguous	0.7	Acinetobacter phage vB_AbaM_phiAbaA1	Caudovirales; Myoviridae
WKA02	CP020598.1	3680921	3692580	11660	Active	0.84	Escherichia phage PE37	Caudovirales; Myoviridae
XDR-BJ83	CP018421.1	2332672	2399716	67045	Active	0.81	Acinetobacter phage Bphi-B1251	Caudovirales; Siphoviridae
XDR-BJ83	CP018421.1	2684801	2720037	35237	Active	0.92	Acinetobacter phage Ab105-1phi	Caudovirales; Myoviridae
XDR-BJ83	CP018421.1	2694888	2719490	24603	Active	0.81	Acinetobacter phage Ab105-1phi	Caudovirales; Myoviridae
XDR-BJ83	CP018421.1	2712025	2748296	36272	Active	0.96	Acinetobacter phage Ab105-1phi	Caudovirales; Myoviridae
XDR-BJ83	CP018421.1	2733773	2756222	22450	Active	0.99	Acinetobacter phage Bphi-B1251	Caudovirales; Siphoviridae
XDR-BJ83	CP018421.1	2738792	2772232	33441	Active	0.92	Acinetobacter phage YMC11/11/R3177	Caudovirales; Siphoviridae
XDR-BJ83	CP018421.1	2971176	3007125	35950	Ambiguous	0.74	Acinetobacter phage vB_AbaM_phiAbaA1	Caudovirales; Myoviridae
XDR-BJ83	CP018421.1	2981876	2997372	15497	Active	0.97	Enterobacteria phage CUS-3	Caudovirales; Podoviridae
XH386	CP021326.1	1265044	1280805	15762	Ambiguous	0.54	Moraxella phage Mcat1	Caudovirales; Siphoviridae
XH386	CP021326.1	1267924	1317206	49283	Active	0.81	Acinetobacter phage Ab105-1phi	Caudovirales; Myoviridae
XH386	CP021326.1	1570062	1611235	41174	Active	0.96	Acinetobacter phage Ab105-1phi	Caudovirales; Myoviridae
XH386	CP021326.1	1597712	1631771	34060	Ambiguous	0.5	Acinetobacter phage YMC11/11/R3177	Caudovirales; Siphoviridae
XH386	CP021326.1	2163243	2207101	43859	Active	0.95	Acinetobacter phage Ab105-1phi	Caudovirales; Myoviridae
XH386	CP021326.1	2621466	2631857	10392	Ambiguous	0.64	Campylobacter phage CJIE4-4	Caudovirales; Siphoviridae
XH386	CP021326.1	2782903	2813928	31026	Active	0.91	Escherichia phage PBECO 4	Caudovirales; Myoviridae
XH386	CP021326.1	2794902	2826259	31358	Active	0.91	Acinetobacter phage Ab105-1phi	Caudovirales; Myoviridae
XH386	CP021326.1	2820421	2856693	36273	Active	0.96	Acinetobacter phage Ab105-1phi	Caudovirales; Myoviridae
XH386	CP021326.1	2842170	2864620	22451	Active	0.98	Acinetobacter phage Bphi-B1251	Caudovirales; Siphoviridae
XH386	CP021326.1	2842366	2864698	22333	Active	0.98	Acinetobacter phage Bphi-B1251	Caudovirales; Siphoviridae
XH386	CP021326.1	3115311	3131744	16434	Active	0.97	Enterobacteria phage CUS-3	Caudovirales; Podoviridae
XH386_2	CP010779.1	1265207	1280968	15762	Ambiguous	0.54	Moraxella phage Mcat1	Caudovirales; Siphoviridae
XH386_2	CP010779.1	1268087	1317369	49283	Active	0.81	Acinetobacter phage Ab105-1phi	Caudovirales; Myoviridae
XH386_2	CP010779.1	1570225	1611398	41174	Active	0.96	Acinetobacter phage Ab105-1phi	Caudovirales; Myoviridae
XH386_2	CP010779.1	1597875	1631934	34060	Ambiguous	0.5	Acinetobacter phage YMC11/11/R3177	Caudovirales; Siphoviridae
XH386_2	CP010779.1	2163406	2207264	43859	Active	0.95	Acinetobacter phage Ab105-1phi	Caudovirales; Myoviridae
XH386_2	CP010779.1	2621629	2632020	10392	Ambiguous	0.64	Campylobacter phage CJIE4-4	Caudovirales; Siphoviridae
XH386_2	CP010779.1	2783067	2814092	31026	Active	0.91	Escherichia phage PBECO 4	Caudovirales; Myoviridae
XH386_2	CP010779.1	2795066	2826423	31358	Active	0.91	Acinetobacter phage Ab105-1phi	Caudovirales; Myoviridae
XH386_2	CP010779.1	2820585	2856857	36273	Active	0.96	Acinetobacter phage Ab105-1phi	Caudovirales; Myoviridae
XH386_2	CP010779.1	2842334	2864784	22451	Active	0.98	Acinetobacter phage Bphi-B1251	Caudovirales; Siphoviridae
XH386_2	CP010779.1	2842530	2864862	22333	Active	0.98	Acinetobacter phage Bphi-B1251	Caudovirales; Siphoviridae
XH386_2	CP010779.1	3093475	3109908	16434	Active	0.96	Enterobacteria phage CUS-3	Caudovirales; Podoviridae
XH731	CP021321.1	1515950	1557567	41618	Active	0.86	Acinetobacter phage Ab105-1phi	Caudovirales; Myoviridae
XH731	CP021321.1	1542787	1570476	27690	Ambiguous	0.63	Acinetobacter phage Bphi-B1251	Caudovirales; Siphoviridae
XH731	CP021321.1	2645169	2680351	35183	Active	0.86	Aeromonas phage PX29	Caudovirales; Myoviridae
XH731	CP021321.1	2655479	2685529	30051	Active	0.98	Lactobacillus phage P1	Caudovirales; Siphoviridae
XH731	CP021321.1	2675664	2694864	19201	Active	0.86	Acinetobacter phage Bphi-B1251	Caudovirales; Siphoviridae
XH731	CP021321.1	2854025	2879409	25385	Ambiguous	0.69	Salicola phage SCTP-2	Caudovirales; Myoviridae
XH731	CP021321.1	2919251	2963191	43941	Ambiguous	0.66	Acinetobacter phage vB_AbaM_phiAbaA1	Caudovirales; Myoviridae
XH731	CP021321.1	2939318	2954814	15497	Active	0.97	Enterobacteria phage CUS-3	Caudovirales; Podoviridae
XH731_2	CP019217.1	1511084	1552701	41618	Active	0.86	Acinetobacter phage Ab105-1phi	Caudovirales; Myoviridae
XH731_2	CP019217.1	1537922	1565610	27689	Ambiguous	0.63	Acinetobacter phage Bphi-B1251	Caudovirales; Siphoviridae
XH731_2	CP019217.1	2640305	2675487	35183	Active	0.86	Aeromonas phage PX29	Caudovirales; Myoviridae
XH731_2	CP019217.1	2650615	2680665	30051	Active	0.99	Lactobacillus phage P1	Caudovirales; Siphoviridae
XH731_2	CP019217.1	2670799	2690000	19202	Active	0.86	Acinetobacter phage Bphi-B1251	Caudovirales; Siphoviridae
XH731_2	CP019217.1	2849162	2874546	25385	Ambiguous	0.69	Salicola phage SCTP-2	Caudovirales; Myoviridae
XH731_2	CP019217.1	2914388	2958327	43940	Ambiguous	0.66	Acinetobacter phage vB_AbaM_phiAbaA1	Caudovirales; Myoviridae
XH731_2	CP019217.1	2934454	2949951	15498	Active	0.97	Enterobacteria phage CUS-3	Caudovirales; Podoviridae
XH856	CP014541.1	1525339	1566436	41098	Active	0.86	Acinetobacter phage Ab105-1phi	Caudovirales; Myoviridae
XH856	CP014541.1	1554634	1581729	27096	Ambiguous	0.51	Acinetobacter phage Bphi-B1251	Caudovirales; Siphoviridae
XH856	CP014541.1	2689857	2725039	35183	Active	0.86	Aeromonas phage PX29	Caudovirales; Myoviridae
XH856	CP014541.1	2709887	2725351	15465	Active	0.99	Bacillus phage PfEFR-4	Caudovirales; Siphoviridae
XH856	CP014541.1	2720352	2739717	19366	Active	0.87	Acinetobacter phage Bphi-B1251	Caudovirales; Siphoviridae
XH856	CP014541.1	2732584	2760262	27679	Ambiguous	0.57	Acinetobacter phage YMC11/11/R3177	Caudovirales; Siphoviridae
XH856	CP014541.1	2959197	2998858	39662	Ambiguous	0.77	Acinetobacter phage vB_AbaM_phiAbaA1	Caudovirales; Myoviridae
XH857	CP014540.1	170832	183071	12240	Active	0.85	Moraxella phage Mcat16	Caudovirales; Siphoviridae
XH857	CP014540.1	915861	948470	32610	Ambiguous	0.5	Escherichia phage Pollock	Caudovirales; Podoviridae
XH857	CP014540.1	927771	955508	27738	Active	0.92	Acinetobacter bacteriophage AP22	Caudovirales; Myoviridae
XH857	CP014540.1	993869	1021211	27343	Ambiguous	0.63	Acinetobacter phage vB_AbaM_phiAbaA1	Caudovirales; Myoviridae
XH857	CP014540.1	1015658	1032988	17331	Active	0.92	Moraxella phage Mcat16	Caudovirales; Siphoviridae
XH857	CP014540.1	1193431	1217242	23812	Active	0.91	Acinetobacter phage Ab105-1phi	Caudovirales; Myoviridae
XH857	CP014540.1	1209299	1226915	17617	Active	0.95	Acinetobacter phage Ab105-1phi	Caudovirales; Myoviridae
XH858	CP014528.1	973122	1014720	41599	Active	0.83	Acinetobacter bacteriophage AP22	Caudovirales; Myoviridae
XH858	CP014528.1	1013977	1024684	10708	Ambiguous	0.6	Bacillus phage Bp8p-T	Caudovirales; Herelleviridae
XH858	CP014528.1	1088870	1114410	25541	Ambiguous	0.62	N/A	Uncharacterised
XH858	CP014528.1	1258380	1282239	23860	Active	0.9	Acinetobacter phage Ab105-1phi	Caudovirales; Myoviridae
XH858	CP014528.1	1275183	1292766	17584	Active	0.98	Acinetobacter phage Ab105-1phi	Caudovirales; Myoviridae
XH858	CP014528.1	2153678	2167005	13328	Ambiguous	0.76	Salmonella phage vB_SnwM_CGG4-1	Caudovirales; Myoviridae
XH858	CP014528.1	2441402	2505767	64366	Ambiguous	0.65	Acinetobacter phage Bphi-B1251	Caudovirales; Siphoviridae
XH858	CP014528.1	2646985	2677616	30632	Active	0.87	Escherichia phage D6	Caudovirales; Myoviridae
XH858	CP014528.1	2665866	2701989	36124	Active	0.96	Acinetobacter phage Bphi-B1251	Caudovirales; Siphoviridae
XH858	CP014528.1	2684751	2705655	20905	Ambiguous	0.66	Acinetobacter phage Bphi-B1251	Caudovirales; Siphoviridae
XH858	CP014528.1	3177223	3187733	10511	Ambiguous	0.59	Cyanophage S-RIM50	Caudovirales; Myoviridae
XH859	CP014539.1	807837	835573	27737	Active	0.9	Acinetobacter bacteriophage AP22	Caudovirales; Myoviridae
XH859	CP014539.1	1038026	1092046	54021	Active	0.86	Acinetobacter phage Bphi-B1251	Caudovirales; Siphoviridae
XH859	CP014539.1	2744598	2801748	57151	Active	0.86	Acinetobacter phage YMC11/11/R3177	Caudovirales; Siphoviridae
XH859	CP014539.1	3448005	3463991	15987	Ambiguous	0.52	Staphylococcus phage qdsa001	Caudovirales; Herelleviridae
XH860	CP014538.1	1482671	1512217	29547	Ambiguous	0.57	Acinetobacter phage Ab105-1phi	Caudovirales; Myoviridae
XH860	CP014538.1	2694824	2730061	35238	Active	0.93	Acinetobacter phage Ab105-1phi	Caudovirales; Myoviridae
XH860	CP014538.1	2704911	2729514	24604	Ambiguous	0.8	Acinetobacter phage Ab105-1phi	Caudovirales; Myoviridae
XH860	CP014538.1	2722046	2758318	36273	Active	0.96	Acinetobacter phage Ab105-1phi	Caudovirales; Myoviridae
XH860	CP014538.1	2743795	2766080	22286	Active	0.99	Acinetobacter phage Bphi-B1251	Caudovirales; Siphoviridae
XH860	CP014538.1	2748814	2782090	33277	Active	0.91	Acinetobacter phage YMC11/11/R3177	Caudovirales; Siphoviridae
XH860	CP014538.1	2856207	2866817	10611	Active	0.95	Wolbachia endosymbiont wVitA of Nasonia vitripennis phage WOVitA1	Caudovirales; Myoviridae
XH906	CP023140.1	1510690	1575100	64411	Ambiguous	0.8	Acinetobacter phage Bphi-B1251	Caudovirales; Myoviridae
XH906	CP023140.1	2669722	2717152	47431	Active	0.93	Acinetobacter phage Bphi-B1251	Caudovirales; Siphoviridae
XH906	CP023140.1	2698678	2727466	28789	Ambiguous	0.54	Acinetobacter phage Bphi-B1251	Caudovirales; Siphoviridae
XH906	CP023140.1	2885424	2918441	33018	Ambiguous	0.56	Acinetobacter phage Ab105-2phi	Caudovirales; Siphoviridae
XH906	CP023140.1	2902025	2952399	50375	Ambiguous	0.61	Acinetobacter phage vB_AbaM_phiAbaA1	Caudovirales; Myoviridae
YU-R612	CP014215.1	967997	1007244	39248	Active	0.88	Acinetobacter phage Ab105-1phi	Caudovirales; Myoviridae
YU-R612	CP014215.1	1207138	1224934	17797	Active	0.84	Moraxella phage Mcat3	Caudovirales; Siphoviridae
YU-R612	CP014215.1	1225230	1243845	18616	Active	0.98	Acinetobacter phage Ab105-1phi	Caudovirales; Myoviridae
YU-R612	CP014215.1	2363448	2419753	56306	Ambiguous	0.61	Acinetobacter phage Bphi-B1251	Caudovirales; Siphoviridae
YU-R612	CP014215.1	2806351	2862620	56270	Active	0.94	Acinetobacter phage Bphi-B1251	Caudovirales; Siphoviridae
YU-R612	CP014215.1	3036047	3093197	57151	Active	0.87	Acinetobacter phage YMC11/11/R3177	Caudovirales; Siphoviridae
ZW85-1	CP006768.1	2660821	2682394	21574	Active	0.87	Polaribacter phage P12002S	Caudovirales; Siphoviridae
ZW85-1	CP006768.1	2673459	2690827	17369	Active	0.95	Acinetobacter phage Bphi-B1251	Caudovirales; Siphoviridae
ZW85-1	CP006768.1	2687087	2715052	27966	Ambiguous	0.67	Acinetobacter phage Bphi-B1251	Caudovirales; Siphoviridae
ZW85-1	CP006768.1	3250012	3261861	11850	Ambiguous	0.51	Moraxella phage Mcat21	Caudovirales; Siphoviridae
ZW85-1	CP006768.1	3535717	3551536	15820	Ambiguous	0.55	N/A	Uncharacterised
								Caudovirales; Siphoviridae
								Caudovirales; Siphoviridae
